# Supplementary material for: Extracellular vesicles from human plasma and serum are carriers of extravesicular cargo—Implications for biomarker discovery
Source: PLoS One. 2020 Aug 19;15(8):e0236439. doi: 10.1371/journal.pone.0236439 (PMC7446890; doi:10.1371/journal.pone.0236439)
Supplement: S4 Table — (XLSX) [file pone.0236439.s006.xlsx]

## Sheet: Non-depleted data
				Normalized abundance
				ACD			Citrate			EDTA			Serum
Accession	Unique peptides	Mass	Description	EV1	EV2	EV3	EV1	EV2	EV3	EV1	EV2	EV3	EV1	EV2	EV3
O75636	40	33416.3	Ficolin-3 OS=Homo sapiens OX=9606 GN=FCN3 PE=1 SV=2	1292.77	1602.46	1442.75	1668.15	1504.31	2299.24	63234.4	144368	138179	5907.56	2553.16	2085.76
A0A0A0MS15	2	13227	Immunoglobulin heavy variable 3-49 OS=Homo sapiens OX=9606 GN=IGHV3-49 PE=3 SV=1	177.822	240.572	141.334	241.24	215.103	171.709	827.633	3396.12	2480.39	160.762	165.208	154.142
P35527	23	62292.5	Keratin_ type I cytoskeletal 9 OS=Homo sapiens OX=9606 GN=KRT9 PE=1 SV=3	6051.85	5608.18	2806.62	12294.3	28757.3	8333.6	8056.47	3784.67	2506.33	1169.4	1697.11	2563.63
O95678	2	59845.6	Keratin_ type II cytoskeletal 75 OS=Homo sapiens OX=9606 GN=KRT75 PE=1 SV=2	75200.8	6612.56	7875.29	6373.02	68262.1	61863.4	4679.8	14606.9	6137.85	7492.81	6515.2	8013.95
P0C0L5	3	194291	Complement C4-B OS=Homo sapiens OX=9606 GN=C4B PE=1 SV=2	3680.53	12049.5	9063.16	8808.04	5945.89	14623.4	1566.69	2031.12	1299.25	6408.38	5255.3	7282.9
P0C0L4	2	194383	Complement C4-A OS=Homo sapiens OX=9606 GN=C4A PE=1 SV=2	3044.7	9967.9	7497.45	7286.4	4918.7	12097.2	1296.04	1680.23	1074.79	5301.3	4347.42	6024.74
P02747	9	26001.8	Complement C1q subcomponent subunit C OS=Homo sapiens OX=9606 GN=C1QC PE=1 SV=3	26506.7	52404.2	25615.3	42902.9	32211.3	31058.4	5759.78	8135.65	6584.92	36901	37275.7	43079.8
A5A3E0;P0CG39	3	123099	POTE ankyrin domain family member F OS=Homo sapiens OX=9606 GN=POTEF PE=1 SV=2	2973.32	1628.28	1070.27	2824.38	9667.96	4440.66	1335.91	1935.76	1730.2	1091.74	897.966	1324.01
P08779	4	51610.1	Keratin_ type I cytoskeletal 16 OS=Homo sapiens OX=9606 GN=KRT16 PE=1 SV=4	7712.47	6000.61	4155.44	5368.67	5531.69	11282.7	1200.52	2168.71	1041.43	6281.07	3622.91	6840.03
P02042;P02100;P69891;P69892	11	16169.6	Hemoglobin subunit delta OS=Homo sapiens OX=9606 GN=HBD PE=1 SV=2	5270.82	4333.74	2941.86	6063.7	10407.1	8877.53	3960.95	5125.42	4366.41	2090.48	1671.9	1760.53
P02745	8	26301.7	Complement C1q subcomponent subunit A OS=Homo sapiens OX=9606 GN=C1QA PE=1 SV=2	5332.78	19515.4	9800.82	15993.6	8318.79	7863.02	3887.12	3968.95	2768.32	13024.8	14407.4	14628.1
P68871	11	16112.5	Hemoglobin subunit beta OS=Homo sapiens OX=9606 GN=HBB PE=1 SV=2	35484.5	23806.8	19149.8	35957.5	59848	49858	19527.1	28797.4	23990	14371.3	11186.2	12629
P08514	4	114518	Integrin alpha-IIb OS=Homo sapiens OX=9606 GN=ITGA2B PE=1 SV=3	3189.5	4056.91	2093.59	5857.18	5375.65	14220.3	1680.09	8455.3	3303.63	1653.95	4095.52	973.647
P02730	4	102078	Band 3 anion transport protein OS=Homo sapiens OX=9606 GN=SLC4A1 PE=1 SV=3	967.837	646.987	858.544	1000.62	1505.08	1580.39	252.232	903.914	704.231	471.986	270.829	360.44
P69905	11	15314.6	Hemoglobin subunit alpha OS=Homo sapiens OX=9606 GN=HBA1 PE=1 SV=2	21946.7	17790.5	15155	23736.2	40234.6	39867.2	11302.9	21666.3	20280.8	14268.5	6065.46	7787.18
P10909	2	53065	Clusterin OS=Homo sapiens OX=9606 GN=CLU PE=1 SV=1	378.469	504.053	329.58	503.112	430.939	653.206	1283	1661.97	830.149	312.512	451.189	397.35
P35908	2	65718.1	Keratin_ type II cytoskeletal 2 epidermal OS=Homo sapiens OX=9606 GN=KRT2 PE=1 SV=2	1990.46	3756.45	1632.64	4782.95	6377.3	2081.02	2228.34	1796.18	1937.81	1301.22	1353.27	1667.04
P13647	2	62606.6	Keratin_ type II cytoskeletal 5 OS=Homo sapiens OX=9606 GN=KRT5 PE=1 SV=3	207.412	381.687	767.792	1059.25	2571.41	522.933	689.554	619.007	605.577	801.883	767.602	133.824
P09871;P48740	26	78224.3	Complement C1s subcomponent OS=Homo sapiens OX=9606 GN=C1S PE=1 SV=1	6584.78	12515.8	5960.84	9044.42	6472.09	6781.98	3396.98	3765.97	2843.58	8099.19	11096.8	11293.3
P01704	2	12710.9	Immunoglobulin lambda variable 2-14 OS=Homo sapiens OX=9606 GN=IGLV2-14 PE=1 SV=2	45874	28259.3	28825.1	38106.3	56584	80464.6	34186.4	57444.8	35756	20832.7	18795.1	20320.6
P00736;Q9NZP8	22	81658.4	Complement C1r subcomponent OS=Homo sapiens OX=9606 GN=C1R PE=1 SV=2	5758.93	15494.4	6615.78	7264.34	7532.91	9294.51	2632.78	4024.99	2900.47	8480.22	7154.1	9813.05
P04264;Q7Z794	31	66209.9	Keratin_ type II cytoskeletal 1 OS=Homo sapiens OX=9606 GN=KRT1 PE=1 SV=6	13765.9	17675.6	10255.7	25387.7	47030.9	17708	16837.6	14063.8	9416.54	9612.29	10780.1	12294.8
P02656	2	10852.3	Apolipoprotein C-III OS=Homo sapiens OX=9606 GN=APOC3 PE=1 SV=1	3418.71	3737.59	5536.59	5741.9	7044.08	9904.34	2316.77	5903.71	4136.38	11743.4	6100.83	15332.1
P02746	19	26949.9	Complement C1q subcomponent subunit B OS=Homo sapiens OX=9606 GN=C1QB PE=1 SV=3	22179.3	36044.6	21464.9	33383.5	29795.1	24556.2	13726.9	10703.9	11579.5	30561.9	27392.6	36522.8
P02008	3	15694.1	Hemoglobin subunit zeta OS=Homo sapiens OX=9606 GN=HBZ PE=1 SV=2	1187.87	1615.37	1423.05	2744.8	3959.94	3883.81	1369.48	2005.66	2072.65	2114.55	1898.2	2423.65
A0M8Q6	2	11424.7	Immunoglobulin lambda constant 7 OS=Homo sapiens OX=9606 GN=IGLC7 PE=1 SV=3	3386.15	6125.84	7144.11	10625.9	10147.8	9998.09	8920.13	9184.99	8003.3	14254.8	12391.3	14942.4
P08697	2	54908	Alpha-2-antiplasmin OS=Homo sapiens OX=9606 GN=SERPINF2 PE=1 SV=3	1084.39	738.25	528.548	511.73	992.841	1501.52	480.092	843.163	537.96	2283.43	903.067	1429.05
P81605	2	11397.9	Dermcidin OS=Homo sapiens OX=9606 GN=DCD PE=1 SV=2	470.489	738.935	448.156	2440.38	1051.17	583.326	1048.83	636.281	624.471	404.852	1147.25	705.962
P00734	14	71519.7	Prothrombin OS=Homo sapiens OX=9606 GN=F2 PE=1 SV=2	2763.24	2468.82	1978.99	1719.48	3513.91	3047.28	1567.69	3559.86	3603.46	5858.27	4835.27	6447.95
P68032;P68133;P62736;P63267	2	42361.2	Actin_ alpha cardiac muscle 1 OS=Homo sapiens OX=9606 GN=ACTC1 PE=1 SV=1	2546.58	2524.07	2346.77	3260.24	6380.98	7990.36	2484.69	5026.66	4778.43	3044.6	2255.78	2881.71
P07225	4	77175.7	Vitamin K-dependent protein S OS=Homo sapiens OX=9606 GN=PROS1 PE=1 SV=1	2725.01	3022.56	2078.99	2196.82	2821.59	3173.77	845.068	1503.12	1134.47	1654.31	1209.56	1473.55
P13645	16	59055.3	Keratin_ type I cytoskeletal 10 OS=Homo sapiens OX=9606 GN=KRT10 PE=1 SV=6	5705.71	5671.33	3857.58	11054.5	13553.1	6138.15	5683.71	5020.77	3337.77	4577.91	4043.06	6161.57
A0A075B6S2;A0A0A0MRZ7;A2NJV5;A0A075B6P5;A0A075B6S6;A0A087WW87;P01614;P01615;P06310	2	13257.2	Immunoglobulin kappa variable 2D-29 OS=Homo sapiens OX=9606 GN=IGKV2D-29 PE=3 SV=1	47212.3	28143.7	21861	27424.6	55626.6	49850.3	19517.5	32248.3	22418.8	21884.4	20345.1	22438.9
H3BM21;P05106	7	90120.3	Integrin beta (Fragment) OS=Homo sapiens OX=9606 PE=3 SV=1	2177.65	7869.48	10433.9	10227.6	10469.3	20654.3	6831.98	15623.5	10885.9	6750.75	8015.76	6002.43
Q9Y230	2	51327.8	RuvB-like 2 OS=Homo sapiens OX=9606 GN=RUVBL2 PE=1 SV=3	968.564	1398.13	1097.63	1533.76	2370.4	2949.03	1174.86	2417.79	2896.26	2156.18	1630.54	2144.71
P01024;O95568	94	188688	Complement C3 OS=Homo sapiens OX=9606 GN=C3 PE=1 SV=2	7794.94	11842.9	12120.4	9641.17	11526.6	16740.7	6243.89	11540.7	10201.9	27233.3	16519.9	10996.7
Q9UEF7	2	116865	Klotho OS=Homo sapiens OX=9606 GN=KL PE=1 SV=2	1336.55	1665.43	898.189	2275.09	1332.04	1922.74	1402.18	2318.27	1582.42	2627.14	2112.32	2748.5
A6NIZ1;P61224;P62834	2	21153	Ras-related protein Rap-1b-like protein OS=Homo sapiens OX=9606 PE=2 SV=1	1826.94	1082.02	997.121	1273.23	2558.69	3495.18	860.623	2278.7	1822.69	1620.11	1226.84	1492.78
P60709;P63261;Q9BYX7	4	42079	Actin_ cytoplasmic 1 OS=Homo sapiens OX=9606 GN=ACTB PE=1 SV=1	8244.49	7666.7	6992.05	10088.9	17334.5	15518.4	7248.62	12498.7	12830.9	9371.54	7104.45	8172.17
P27918	5	53785.6	Properdin OS=Homo sapiens OX=9606 GN=CFP PE=1 SV=2	180.197	4089.15	4360.2	4723.5	2531.74	5321.5	4276.77	6554.25	4748.5	4949.39	6300.65	844.541
P00738	19	45889.7	Haptoglobin OS=Homo sapiens OX=9606 GN=HP PE=1 SV=1	10846.6	17384.3	13307.1	19368.9	14553.9	15723.6	28783.7	15227	14159.8	8316.8	14822.9	9443.03
P02775	2	14179.4	Platelet basic protein OS=Homo sapiens OX=9606 GN=PPBP PE=1 SV=3	10585.8	8339.51	13205.5	13785.8	9460.38	5465.33	9110.68	7772.21	5344.1	5579.15	9568	2869.24
Q8N201	2	246522	Integrator complex subunit 1 OS=Homo sapiens OX=9606 GN=INTS1 PE=1 SV=2	1565.06	1700.31	1187.43	1938.76	1530.33	1753.7	2670.13	2458.82	1770.49	1987.82	3130.43	2635.67
Q9UHR6	2	43568	Zinc finger HIT domain-containing protein 2 OS=Homo sapiens OX=9606 GN=ZNHIT2 PE=1 SV=1	4412.44	8119.06	4684.67	10058.7	5727.18	5069.76	13274.7	9571.42	6639.36	4869.82	13916.6	6122.78
P27105	2	31901.9	Erythrocyte band 7 integral membrane protein OS=Homo sapiens OX=9606 GN=STOM PE=1 SV=3	2830.48	2827.41	1925.56	2900.79	3270.22	3714.39	1559.97	2856.59	2272.62	2025.9	1964.1	1793.38
P04003	34	69086.2	C4b-binding protein alpha chain OS=Homo sapiens OX=9606 GN=C4BPA PE=1 SV=2	25200.5	37502.6	22144.5	36527.3	30411.1	26271.1	25017.7	17410.2	12686.9	21562.8	32060.4	26977.5
Q16533	3	43222.5	snRNA-activating protein complex subunit 1 OS=Homo sapiens OX=9606 GN=SNAPC1 PE=1 SV=1	4056.57	3575.42	2358.97	4100.87	4767.26	4895.41	2295.67	3797.9	3080.73	2846.01	2507.94	2866.27
P02768	92	71362.7	Serum albumin OS=Homo sapiens OX=9606 GN=ALB PE=1 SV=2	29587.7	99376.4	75656.7	63062.3	46524.7	62984.3	108287	73942.5	52762.8	68252.7	131919	81508
A0A1B0GTZ2	2	34536.5	Putative coiled-coil domain-containing protein 196 OS=Homo sapiens OX=9606 GN=CCDC196 PE=5 SV=1	2068.9	2718.3	1834.62	3542.56	3400.43	2882.98	3796.32	3775.54	3196.91	2803.63	3182.57	2994.39
Q86UX7	3	76523.2	Fermitin family homolog 3 OS=Homo sapiens OX=9606 GN=FERMT3 PE=1 SV=1	999.985	1033.16	702.729	1257.47	1435.11	1487.56	651.888	1033.05	898.012	969.018	878.186	938.363
A0A0C4DH38;A0A0J9YXX1	3	12845.7	Immunoglobulin heavy variable 5-51 OS=Homo sapiens OX=9606 GN=IGHV5-51 PE=3 SV=1	382.06	918.073	427.898	1122.7	558.818	1103.34	579.551	1179.6	918.166	617.96	702.827	845.258
A0A0B4J2B5;A0A0C4DH32;A0A0B4J1X8	3	10770.9	Immunoglobulin heavy variable 3/OR16-9 (non-functional) (Fragment) OS=Homo sapiens OX=9606 GN=IGHV3OR16-9 PE=1 SV=1	8429.12	12336.2	11611.2	19003	16094.5	17038	10662	15962.4	15898.8	17429.1	15995.3	16577.6
P01859	5	36528	Immunoglobulin heavy constant gamma 2 OS=Homo sapiens OX=9606 GN=IGHG2 PE=1 SV=2	4831.97	10605.7	6962.33	10606.4	8585.43	8610.57	6195.31	8611.67	6820.09	6044.58	5484.64	5854.24
P20851	7	29327	C4b-binding protein beta chain OS=Homo sapiens OX=9606 GN=C4BPB PE=1 SV=1	2439.37	3483.27	1991.55	3323.31	2419.86	2497.76	2398.58	1676.85	1087.56	1710.5	2932.16	1958.17
O14791	11	44031.3	Apolipoprotein L1 OS=Homo sapiens OX=9606 GN=APOL1 PE=1 SV=5	3363.84	6203.66	4608.95	6513.41	5179.42	9367.71	3447.94	5445.45	4328.82	4895.65	4853.89	5083.77
A0A0B4J1V0	2	13096.9	Immunoglobulin heavy variable 3-15 OS=Homo sapiens OX=9606 GN=IGHV3-15 PE=3 SV=1	1353.72	1911.12	977.676	2115.7	1573.42	1778.68	893.195	1409.52	1161.09	1282.14	1342.24	1439.55
P01860	3	42313.5	Immunoglobulin heavy constant gamma 3 OS=Homo sapiens OX=9606 GN=IGHG3 PE=1 SV=2	2715.81	4487.84	2369.6	3466.32	2621.81	2711.53	1966.09	2458.66	1742.52	2797.84	2413.53	3188.43
P01009	7	46907.7	Alpha-1-antitrypsin OS=Homo sapiens OX=9606 GN=SERPINA1 PE=1 SV=3	901.76	3158.36	3029.54	1809.8	692.424	3563.01	1341.66	2374.66	1727.71	2393.49	3060.23	2651.12
A0A0C4DH35	2	12981.5	Immunoglobulin heavy variable 3-35 (non-functional) (Fragment) OS=Homo sapiens OX=9606 GN=IGHV3-35 PE=1 SV=1	2308.21	12306.1	12013.7	15044.1	3365.45	11642.7	5730.35	8793.34	5699.79	6763.88	6522.94	7648.95
A0A075B6I0	2	12928.5	Immunoglobulin lambda variable 8-61 OS=Homo sapiens OX=9606 GN=IGLV8-61 PE=3 SV=7	4803.39	5955.73	3793.52	5893.94	6773.48	5442.99	4055.13	5051.01	3949.52	3982.41	4451.56	3975.36
P02675	27	56612.6	Fibrinogen beta chain OS=Homo sapiens OX=9606 GN=FGB PE=1 SV=2	12647.2	14412.3	11825.8	12176.3	13195.9	14419.1	15762.2	16355.4	12255.6	18943.8	1527.65	10240.2
P01834	27	11936.1	Immunoglobulin kappa constant OS=Homo sapiens OX=9606 GN=IGKC PE=1 SV=2	88327.2	143854	65502.4	121756	70968.9	90363.7	69957.6	74112.9	63459.4	72879.7	76436.5	81472.1
A0A075B6I9;P04211	3	12696.2	Immunoglobulin lambda variable 7-46 OS=Homo sapiens OX=9606 GN=IGLV7-46 PE=3 SV=4	8033.22	13495.2	7640.28	11965.1	9670.9	7986.9	8688.02	8894.42	8066.93	11960.2	11481.7	13181.4
Q8NEZ3	3	153520	WD repeat-containing protein 19 OS=Homo sapiens OX=9606 GN=WDR19 PE=1 SV=2	6430.81	6380.94	5188.98	4753.3	8838.51	8433.59	2978.58	7225.7	7000.08	5467.83	4344.84	5748.18
Q08380	16	66243.5	Galectin-3-binding protein OS=Homo sapiens OX=9606 GN=LGALS3BP PE=1 SV=1	5383.32	4427.06	2985.12	5729.88	6568.8	5781.09	4347.71	6264.84	4534.64	4492.35	4221.64	5384.85
P55771	3	36538.3	Paired box protein Pax-9 OS=Homo sapiens OX=9606 GN=PAX9 PE=1 SV=3	1779.96	3690.97	1888.37	3216.72	2491.67	2243.24	1766.45	2478.52	1928.23	2551.05	3130.61	2956.53
P01871	114	50124.1	Immunoglobulin heavy constant mu OS=Homo sapiens OX=9606 GN=IGHM PE=1 SV=4	584444	650379	483285	687107	701889	590462	470466	600462	429005	478456	470852	472807
P01591	13	18554.8	Immunoglobulin J chain OS=Homo sapiens OX=9606 GN=JCHAIN PE=1 SV=4	34909.4	45271.2	30065.7	57328.2	32163.4	31846.9	59654	51715.3	37837.3	33971	55517	46810.2
P02652	4	11289.1	Apolipoprotein A-II OS=Homo sapiens OX=9606 GN=APOA2 PE=1 SV=1	1152.86	2696	1650.89	2579.07	645.36	1592.18	3096.92	2125.91	1281.53	1532.01	3081.5	518.775
P04406	5	36224.4	Glyceraldehyde-3-phosphate dehydrogenase OS=Homo sapiens OX=9606 GN=GAPDH PE=1 SV=3	2579.79	6876.73	5552.36	7765.82	3852.88	5828.46	4405.24	5071.04	3556.01	4301.96	4918.73	4715.73
P02671	43	95714.5	Fibrinogen alpha chain OS=Homo sapiens OX=9606 GN=FGA PE=1 SV=2	85507.2	121505	82752.2	120033	104074	102456	97231.5	97028.4	80328.1	87406.8	78583.5	78511.9
A0A075B6R9;A0A0C4DH68	3	13136	Immunoglobulin kappa variable 2D-24 (non-functional) (Fragment) OS=Homo sapiens OX=9606 GN=IGKV2D-24 PE=4 SV=1	6294.68	6612.57	4258.38	6373.69	5642.29	6082.89	3837.71	5776.86	4364.95	4980.18	5274.16	5649.62
A0A0J9YX57	2	44593.7	MAGE family member B6B OS=Homo sapiens OX=9606 GN=MAGEB6B PE=1 SV=1	5434.02	8530.04	5452.04	8811.59	6698.05	6050.32	6115.47	6317.89	5005.33	5735.54	5713.43	5228.09
P02787	29	79345.1	Serotransferrin OS=Homo sapiens OX=9606 GN=TF PE=1 SV=3	4584.47	10844.1	7189.23	9268.93	5701.44	7916.26	8226.69	6988.46	5250.26	6856.91	10884.4	8578.48
O43866	29	39627.6	CD5 antigen-like OS=Homo sapiens OX=9606 GN=CD5L PE=1 SV=1	22447	37417.4	20819.4	43830.1	24819.4	21727.2	40578.2	34440.2	28045.3	23043.9	34077.7	29160.8
P02679	31	52139	Fibrinogen gamma chain OS=Homo sapiens OX=9606 GN=FGG PE=1 SV=3	47355.2	51035.2	38361	49534.3	55363.6	42856.6	41500.6	40954.8	33414.4	43401.1	34462.5	38964.5
P00739	7	39542.9	Haptoglobin-related protein OS=Homo sapiens OX=9606 GN=HPR PE=2 SV=2	26109.1	32901	17854.2	23175.6	22729.3	30599.9	21435.5	26126.1	15921.1	24251.9	16961.5	19121
P02533;Q04695;P08727;P19012;P35900;Q7Z3Y7;Q7Z3Y8;Q7Z3Y9;Q8N1A0;Q99456	8	51903.7	Keratin_ type I cytoskeletal 14 OS=Homo sapiens OX=9606 GN=KRT14 PE=1 SV=4	11511	12886.8	9882.62	13385.1	13784	11000.2	9944.49	10108.2	10059.1	10588.7	10543.9	10216.9
P06312	3	13494.1	Immunoglobulin kappa variable 4-1 OS=Homo sapiens OX=9606 GN=IGKV4-1 PE=1 SV=1	5787.82	6311.3	4166.29	5735.76	3922	4870.01	3927.34	5003.74	4734.1	6790.84	5545.75	4897.02
P01701	2	12476.8	Immunoglobulin lambda variable 1-51 OS=Homo sapiens OX=9606 GN=IGLV1-51 PE=1 SV=2	2279.67	2627.21	1573.92	2333.75	2679.51	2077.23	2568.62	2358.59	1860.69	1653.83	2197.12	1782.47
P01709	2	12495.7	Immunoglobulin lambda variable 2-8 OS=Homo sapiens OX=9606 GN=IGLV2-8 PE=1 SV=2	3274.96	3662.54	2292.3	4005.86	4017.98	3589.29	3636.02	3422.2	2442.56	2621.34	3636.68	3464.42
P02774	3	54560.5	Vitamin D-binding protein OS=Homo sapiens OX=9606 GN=GC PE=1 SV=1	2827.42	6242.91	3400.06	5812.82	3496.73	2998.13	3553.72	3666.26	2992.35	3554.14	4906.89	4218.14
P01602	4	12952.7	Immunoglobulin kappa variable 1-5 OS=Homo sapiens OX=9606 GN=IGKV1-5 PE=1 SV=2	4255.53	8621.92	4172.43	8919.75	4490.32	3660.24	5020.31	5109.88	4190.07	4582.73	5000.6	4274.15
P01876;P01877	15	38510.1	Immunoglobulin heavy constant alpha 1 OS=Homo sapiens OX=9606 GN=IGHA1 PE=1 SV=2	26307.4	65974.7	52789.7	65668.3	48631.8	50701.3	49326.2	62137.4	43495.3	43203	47447.1	44212.3
P01857	12	36619.2	Immunoglobulin heavy constant gamma 1 OS=Homo sapiens OX=9606 GN=IGHG1 PE=1 SV=1	25239.7	43367.9	27639.9	34356.5	29887.5	29875.3	28295.7	27830.6	24001.3	34496.8	26809.7	36618.5
P02649	3	36268.2	Apolipoprotein E OS=Homo sapiens OX=9606 GN=APOE PE=1 SV=1	989.226	1986.86	1176.26	1975.67	1330.14	1412.99	1585.13	1958.33	1510.04	1472.76	1737.32	1682.03
P01023;Q8TAV4	235	164717	Alpha-2-macroglobulin OS=Homo sapiens OX=9606 GN=A2M PE=1 SV=3	167984	311659	254436	323562	278950	237728	258953	229516	202488	237357	270450	240430
B9A064;P0CG04	14	23405.4	Immunoglobulin lambda-like polypeptide 5 OS=Homo sapiens OX=9606 GN=IGLL5 PE=2 SV=2	33445.9	71541.4	59423.4	78080.8	52448.3	65095.5	69759.1	72067.7	52238	47686.3	66982.3	76113.1
P01619	5	12671.2	Immunoglobulin kappa variable 3-20 OS=Homo sapiens OX=9606 GN=IGKV3-20 PE=1 SV=2	6812.15	9453.55	6960.98	10005.1	9368.12	8178.86	8260.85	8618.05	8815.36	7088.26	8838.54	8495.39
P02647	27	30777.9	Apolipoprotein A-I OS=Homo sapiens OX=9606 GN=APOA1 PE=1 SV=1	9352.96	11456.6	6302.65	11658.1	10351.3	9971.48	13735.2	9588.88	7009.23	7257.68	14085.4	10260
P01700;P01699	2	12454.7	Immunoglobulin lambda variable 1-47 OS=Homo sapiens OX=9606 GN=IGLV1-47 PE=1 SV=2	2537.16	3194.02	2013.43	3140.48	2426.49	2536.67	3719.91	2549.3	2345.1	2273.05	2971.21	3421

## Sheet: Albumin-depleted data
			Normalized abundance
			ACD			Citrate			EDTA			Serum
Accession	Peptide count	Description	EV 1	EV 2	EV 3	EV 1	EV 2	EV 3	EV 1	EV 2	EV 3	EV 1	EV 2	EV 3
P61981	2	14-3-3 protein gamma OS=Homo sapiens OX=9606 GN=YWHAG PE=1 SV=2	7238.781135	39930.11277	42307.54793	5399.250342	12137.1706	7562.341076	3068.746682	31058.73278	49040.94475	18447.37288	3979.496355	7298.679436
P60709;P63261;Q562R1	19	Actin_ cytoplasmic 1 OS=Homo sapiens OX=9606 GN=ACTB PE=1 SV=1	4181.77096	8517.474616	17188.45066	2425.152703	3268.370903	1067.691928	5241.412629	5410.410226	77356.54876	6272.482246	4420.152307	7430.320519
P02763	9	Alpha-1-acid glycoprotein 1 OS=Homo sapiens OX=9606 GN=ORM1 PE=1 SV=1	10499.79673	3557.534228	10871.54293	4717.461472	8660.613052	8375.687141	17554.68779	11074.38127	7466.406381	16316.86523	26698.84124	16563.80283
P19652	7	Alpha-1-acid glycoprotein 2 OS=Homo sapiens OX=9606 GN=ORM2 PE=1 SV=2	19935.19565	53469.95769	56843.71788	5143.53865	17804.18833	23481.4721	40525.24857	19193.56337	304427.3093	35696.27734	28744.35952	38050.66438
P01009	15	Alpha-1-antitrypsin OS=Homo sapiens OX=9606 GN=SERPINA1 PE=1 SV=3	29602.45073	36302.70615	46610.49636	22640.58431	24676.51325	16068.35765	45547.65135	35688.95365	90511.18442	81506.90052	92775.71293	79314.79625
P02765	4	Alpha-2-HS-glycoprotein OS=Homo sapiens OX=9606 GN=AHSG PE=1 SV=1	12346.37987	4359.865624	9845.039027	4453.467136	5404.827287	3711.573695	17993.58311	11753.15242	8778.910752	15549.02461	20688.09261	15623.03948
P01023	244	Alpha-2-macroglobulin OS=Homo sapiens OX=9606 GN=A2M PE=1 SV=3	486574.906	8230925.337	8879015.099	463782.6393	768940.6851	351361.1259	918086.5176	1788960.599	17808554.81	3173441.161	1329346.241	2578796.517
K7ER74;P02655	4	APOC4-APOC2 readthrough (NMD candidate) OS=Homo sapiens OX=9606 GN=APOC4-APOC2 PE=1 SV=1	4839.387143	3511.823883	6316.764952	2748.304167	3277.492047	2672.741779	10377.51196	19349.09421	14513.04637	22604.46947	23210.77656	23347.57654
P02647;Q96NA2	51	Apolipoprotein A-I OS=Homo sapiens OX=9606 GN=APOA1 PE=1 SV=1	461494.2764	306538.0417	581338.3449	359603.6457	295239.5692	327372.3971	919446.9029	784199.4403	587693.6249	808401.4466	1021804.013	1062633.561
P02652	10	Apolipoprotein A-II OS=Homo sapiens OX=9606 GN=APOA2 PE=1 SV=1	11433.05608	12055.7608	23452.04604	6957.333515	9705.153348	11633.47574	26089.99939	23686.58952	46259.30461	41711.41048	47149.50617	49576.0211
P06727	7	Apolipoprotein A-IV OS=Homo sapiens OX=9606 GN=APOA4 PE=1 SV=3	1704.936749	1257.593579	752.5807527	1117.314502	1567.912337	1131.350093	11430.08762	24588.36901	27649.66138	3762.160415	1894.732845	1249.158576
P02656	3	Apolipoprotein C-III OS=Homo sapiens OX=9606 GN=APOC3 PE=1 SV=1	21198.53925	3448.960036	15409.47128	11985.61399	14829.7741	10124.96032	29192.10185	79506.42785	26363.50353	43201.18669	39884.81587	37271.30032
P05090	4	Apolipoprotein D OS=Homo sapiens OX=9606 GN=APOD PE=1 SV=1	18508.85605	19105.9553	26713.2313	8002.812159	8921.568734	6973.703645	23536.87163	20559.87084	49554.63246	19383.37705	22127.15316	23550.41995
P02649	4	Apolipoprotein E OS=Homo sapiens OX=9606 GN=APOE PE=1 SV=1	1149.067457	20652.75416	14306.476	1226.817662	2835.939926	1184.904427	2471.846261	9158.883595	42661.16052	9488.540023	2078.885874	4509.544658
O14791	8	Apolipoprotein L1 OS=Homo sapiens OX=9606 GN=APOL1 PE=1 SV=5	8941.722017	39972.29137	31785.82174	4258.389989	6114.316055	5747.950399	9907.003558	20488.22241	143521.0878	18429.15577	15056.97315	19229.24082
P02749	7	Beta-2-glycoprotein 1 OS=Homo sapiens OX=9606 GN=APOH PE=1 SV=3	13347.32149	53387.41138	39320.38708	7692.127622	12604.21798	5773.403524	8048.505842	37283.34191	83034.49732	28600.69059	8956.155251	14414.65503
P04003	58	C4b-binding protein alpha chain OS=Homo sapiens OX=9606 GN=C4BPA PE=1 SV=2	1051314.104	494180.3884	819221.732	527901.9179	741932.84	805890.9101	989001.0352	1037103.993	559924.8802	1548828.136	1819780.159	1509904.408
P20851	12	C4b-binding protein beta chain OS=Homo sapiens OX=9606 GN=C4BPB PE=1 SV=1	69949.78075	53084.00153	84997.2486	29978.11125	38235.71668	30277.59979	94179.70903	89961.19728	251558.3345	105059.6498	146400.761	135980.7963
P0DP23;P0DP24;P0DP25	2	Calmodulin-1 OS=Homo sapiens OX=9606 GN=CALM1 PE=1 SV=1	8700.492245	3336.583768	655.6234224	3842.184556	8554.422309	8519.695479	3741.355858	6045.007168	3376.535016	4397.849026	674.3634448	433.2267637
P31944	2	Caspase-14 OS=Homo sapiens OX=9606 GN=CASP14 PE=1 SV=2	1238.293026	1193.33854	2067.097207	3353.486343	2331.633507	1792.37259	5138.884275	1388.293765	2255.405193	4622.277463	11760.63171	5694.088767
O43866	48	CD5 antigen-like OS=Homo sapiens OX=9606 GN=CD5L PE=1 SV=1	2087310.467	477855.4373	754388.117	782662.9758	1137905.893	1480861.349	2037166.511	1094286.367	983032.3288	1344593.826	1338236.024	1461039.939
P00450	7	Ceruloplasmin OS=Homo sapiens OX=9606 GN=CP PE=1 SV=1	4970.107507	18461.86216	17397.68939	2808.057805	4624.665612	3877.707153	12120.49724	10747.09078	26180.50534	11793.03449	18027.85417	33084.36945
O14578	3	Citron Rho-interacting kinase OS=Homo sapiens OX=9606 GN=CIT PE=1 SV=2	3419.830711	16605.10261	5318.105007	4381.119418	7581.464582	5085.995115	5417.967371	12086.13935	11864.65583	17387.81528	6877.919545	10385.57055
P10909	14	Clusterin OS=Homo sapiens OX=9606 GN=CLU PE=1 SV=1	30217.34711	18363.08843	34342.0033	12903.28406	19154.49191	15708.03468	61298.97394	67919.60343	63261.00622	19812.50625	31625.42253	26608.8696
P23528;Q9Y281	3	Cofilin-1 OS=Homo sapiens OX=9606 GN=CFL1 PE=1 SV=3	4300.475716	4065.137657	3225.349668	2254.750894	4283.189648	4280.126288	6558.392025	6337.359065	10731.28955	3266.750348	4742.648378	7235.079509
P02745	5	Complement C1q subcomponent subunit A OS=Homo sapiens OX=9606 GN=C1QA PE=1 SV=2	4844.138756	95219.21839	82769.20855	6790.730566	4813.39735	809.1490182	5251.470371	8923.221753	62020.40255	25130.63345	16096.3249	30401.73125
P02746	17	Complement C1q subcomponent subunit B OS=Homo sapiens OX=9606 GN=C1QB PE=1 SV=3	13177.87641	255125.62	138414.1593	20175.80246	14057.37505	8507.012844	24298.81604	25456.54653	142152.7774	63177.31964	50711.27859	53483.82776
P02747	9	Complement C1q subcomponent subunit C OS=Homo sapiens OX=9606 GN=C1QC PE=1 SV=3	4951.416441	194321.7263	125004.8075	3699.178376	5922.264125	1370.506747	7951.258658	15097.892	102820.1166	34764.13447	15296.33358	27046.84108
P00736;Q9NZP8	36	Complement C1r subcomponent OS=Homo sapiens OX=9606 GN=C1R PE=1 SV=2	52409.9008	272976.4702	412230.4651	46349.75901	88218.40075	34219.63305	75343.10181	99198.1627	166260.1716	268558.6258	255984.332	515126.7588
P09871	37	Complement C1s subcomponent OS=Homo sapiens OX=9606 GN=C1S PE=1 SV=1	151561.681	266650.3306	276012.236	142756.0334	144898.5972	104149.0767	88733.80311	51534.22186	90823.61378	524003.9541	511949.1319	688339.8682
P01024	84	Complement C3 OS=Homo sapiens OX=9606 GN=C3 PE=1 SV=2	79315.13128	528333.1789	503534.0958	56719.56929	78765.78343	42510.1273	179973.7271	121295.1679	814844.1026	526678.0442	289596.4249	389015.5259
P0C0L4	67	Complement C4-A OS=Homo sapiens OX=9606 GN=C4A PE=1 SV=2	6852.361369	67728.2604	80860.83648	2446.361443	7776.607959	2567.7066	8670.259171	11598.39428	153651.0578	39267.71063	13060.13055	30993.05894
P0C0L5	63	Complement C4-B OS=Homo sapiens OX=9606 GN=C4B PE=1 SV=2	8157.255222	11317.89453	24564.25949	2765.348935	3585.294952	3480.242424	2998.426293	3872.54901	12200.31246	7565.32265	5369.933448	3182.850194
P08603	24	Complement factor H OS=Homo sapiens OX=9606 GN=CFH PE=1 SV=4	65977.78331	32919.91573	60169.8227	32116.56886	42862.30552	36458.34021	126817.5652	67959.97337	98312.05085	135240.3867	182939.03	166678.4108
P81605	6	Dermcidin OS=Homo sapiens OX=9606 GN=DCD PE=1 SV=2	62583.86783	8751.524958	16801.17128	57745.81281	41491.11668	51111.56148	114039.5178	31826.84089	14054.19995	67825.83349	143790.8121	108205.5874
Q16610	4	Extracellular matrix protein 1 OS=Homo sapiens OX=9606 GN=ECM1 PE=1 SV=2	1962.822452	1430.274369	415.5737978	960.7732444	1517.09869	1605.084197	3068.939183	3478.246879	1997.602895	14547.33969	3607.341228	5460.914797
Q92945	2	Far upstream element-binding protein 2 OS=Homo sapiens OX=9606 GN=KHSRP PE=1 SV=4	62629.27	43293.89786	144617.4432	47843.6248	49927.88235	24422.93206	144966.3355	120495.1533	125850.9623	217282.7419	283745.1954	315160.4226
P02671	60	Fibrinogen alpha chain OS=Homo sapiens OX=9606 GN=FGA PE=1 SV=2	276100.4993	323228.9854	781836.5486	222445.8181	399287.0665	237677.2993	1210598.25	866475.5203	1044621.316	223903.497	165918.4636	145275.3731
P02675	46	Fibrinogen beta chain OS=Homo sapiens OX=9606 GN=FGB PE=1 SV=2	234259.3588	282224.6	610740.1155	171043.1239	362412.8576	207798.8287	896138.2461	753632.873	738414.6074	87165.21954	38685.30327	30995.99896
P02679	40	Fibrinogen gamma chain OS=Homo sapiens OX=9606 GN=FGG PE=1 SV=3	239373.928	217738.7537	636380.4812	180199.4264	297892.7282	164305.5962	844188.1079	583573.0295	617486.3943	108243.0631	120759.792	107827.9288
Q15485	6	Ficolin-2 OS=Homo sapiens OX=9606 GN=FCN2 PE=1 SV=2	20818.01254	67517.54423	92497.34828	15882.25035	26340.11651	11214.55109	58783.64644	58414.45001	206367.4723	56327.91707	55345.66053	57777.18227
O75636	45	Ficolin-3 OS=Homo sapiens OX=9606 GN=FCN3 PE=1 SV=2	38206.1505	48928.86033	54771.62256	31634.72906	47263.33236	40176.84126	1309837.619	3042191.705	5435413.1	302009.2995	118178.4182	104982.8554
Q08380	20	Galectin-3-binding protein OS=Homo sapiens OX=9606 GN=LGALS3BP PE=1 SV=1	51813.74501	81516.69378	155882.702	21817.84481	45334.4248	25259.50428	46587.78792	77932.46233	141871.5581	70192.13407	67431.97771	81016.77289
P06396	4	Gelsolin OS=Homo sapiens OX=9606 GN=GSN PE=1 SV=1	10184.53898	6786.86857	10539.23639	4290.011945	7373.840757	8706.530517	7963.691894	12437.84865	30260.31589	9347.642814	8675.647771	9335.666953
P14136	11	Glial fibrillary acidic protein OS=Homo sapiens OX=9606 GN=GFAP PE=1 SV=1	26332.13082	4156.10563	21505.39368	22756.56342	26855.72204	22706.42935	28615.23567	16757.21574	20930.75987	16592.12331	24262.23912	12134.16624
P04406	5	Glyceraldehyde-3-phosphate dehydrogenase OS=Homo sapiens OX=9606 GN=GAPDH PE=1 SV=3	9797.240131	23235.84656	20989.75895	11783.17019	15614.68935	11719.50411	28500.09232	16191.2758	94190.4192	25913.09299	33044.66932	35943.21368
A6NDK9;A6NDN3;P0CG33;Q9NYA3	3	Golgin subfamily A member 6C OS=Homo sapiens OX=9606 GN=GOLGA6C PE=3 SV=1	799.8183261	6751.371875	5823.932171	420.3023256	866.7232794	561.5901336	969.2854529	4311.694329	25514.25667	4160.216169	1309.843654	300.3231769
P00738	62	Haptoglobin OS=Homo sapiens OX=9606 GN=HP PE=1 SV=1	722955.7438	372232.1523	534874.4937	383951.9999	491705.1985	571497.7839	1407307.417	680464.7949	1333836.713	859470.8834	937491.3889	877786.1577
P00739	28	Haptoglobin-related protein OS=Homo sapiens OX=9606 GN=HPR PE=2 SV=2	153435.3934	356595.3239	644677.2353	65262.66889	78645.08491	73025.00115	79859.87143	112766.2403	456217.7886	110563.1936	105508.2356	149658.2633
P69905	12	Hemoglobin subunit alpha OS=Homo sapiens OX=9606 GN=HBA1 PE=1 SV=2	85199.61949	145213.1148	252445.3073	77271.91095	166987.361	98646.69776	134031.542	114771.8329	363274.372	114258.8253	63731.49953	129717.0488
P68871;P02100;P69891;P69892	17	Hemoglobin subunit beta OS=Homo sapiens OX=9606 GN=HBB PE=1 SV=2	188965.1753	136119.6812	286799.3737	154755.7283	210837.0583	237624.4641	167264.6424	237956.5043	370031.1654	161777.3569	149198.0022	194938.7276
P02042	11	Hemoglobin subunit delta OS=Homo sapiens OX=9606 GN=HBD PE=1 SV=2	10905.56287	27424.83394	42976.95461	11045.66349	17605.84851	8809.925084	12249.11618	29347.05101	76147.44369	34413.82614	11635.99339	22581.45836
P02790	8	Hemopexin OS=Homo sapiens OX=9606 GN=HPX PE=1 SV=2	13022.06857	10461.31876	10747.12386	7818.461966	11597.56557	10321.286	16907.04643	13164.27834	7416.369753	14732.13958	29817.16562	22615.12391
P01876	22	Immunoglobulin heavy constant alpha 1 OS=Homo sapiens OX=9606 GN=IGHA1 PE=1 SV=2	92920.81688	354929.9167	400198.8959	54487.0496	87528.18928	65420.19692	106375.7831	132940.5238	698242.5864	111702.2928	79583.19139	129296.1226
P01857	24	Immunoglobulin heavy constant gamma 1 OS=Homo sapiens OX=9606 GN=IGHG1 PE=1 SV=1	103837.9041	435894.6135	558313.8314	91239.03402	159033.9837	86816.221	250142.0207	225813.1677	503934.4088	317010.8881	229166.1226	333274.8729
P01859	18	Immunoglobulin heavy constant gamma 2 OS=Homo sapiens OX=9606 GN=IGHG2 PE=1 SV=2	65227.21717	185207.5502	297439.087	54770.13748	135717.0665	48242.58121	112187.2824	124981.1061	276216.1292	72363.77973	73687.95533	99757.70396
P01860	12	Immunoglobulin heavy constant gamma 3 OS=Homo sapiens OX=9606 GN=IGHG3 PE=1 SV=2	392.726246	17276.69864	16933.02309	9.910936164	932.7046824	154.2923379	1242.543944	2476.625328	27181.18797	3239.040306	802.8476962	5083.015437
P01861	10	Immunoglobulin heavy constant gamma 4 OS=Homo sapiens OX=9606 GN=IGHG4 PE=1 SV=1	1836.284641	8359.990991	20237.02817	2834.231951	3556.204997	974.317717	5111.846594	5015.601272	7484.609249	2424.45438	2600.155767	2938.9254
P01871	127	Immunoglobulin heavy constant mu OS=Homo sapiens OX=9606 GN=IGHM PE=1 SV=4	1286884.32	9576508.276	7725356.652	779734.2753	2057861.744	1146140.59	3116783.832	5042526.445	22899434.33	4273179.009	2565299.075	3991203.926
P01817	3	Immunoglobulin heavy variable 2-5 OS=Homo sapiens OX=9606 GN=IGHV2-5 PE=1 SV=2	18.79032627	2654.060113	3603.892744	24.30689454	138.7039208	32.43407569	255.6823825	681.4798674	26820.70724	2042.877209	759.6333911	1220.056851
A0A075B7D8	6	Immunoglobulin heavy variable 3/OR15-7 (pseudogene) (Fragment) OS=Homo sapiens OX=9606 GN=IGHV3OR15-7 PE=1 SV=1	1648.681961	6678.334272	9091.47588	1166.712365	1892.528889	1381.368093	2957.11396	8000.768335	82854.79367	6045.345655	3059.37903	3716.461527
A0A075B7F0;A0A0B4J1X8;A0A0C4DH32	7	Immunoglobulin heavy variable 3/OR16-10 (non-functional) (Fragment) OS=Homo sapiens OX=9606 GN=IGHV3OR16-10 PE=1 SV=1	2319.835795	14930.19726	22981.5459	1443.908922	1294.083092	960.7921158	4646.818707	3285.27115	30049.14829	9490.360651	4706.592402	5134.447609
A0A075B7B8	3	Immunoglobulin heavy variable 3/OR16-12 (non-functional) (Fragment) OS=Homo sapiens OX=9606 GN=IGHV3OR16-12 PE=1 SV=1	3463.750476	25093.20774	21163.40462	4507.492577	5458.187947	3361.984353	12241.17678	11775.44282	64415.88652	12380.83374	11580.92727	16106.91938
A0A0B4J2B5;A0A0J9YX35	6	Immunoglobulin heavy variable 3/OR16-9 (non-functional) (Fragment) OS=Homo sapiens OX=9606 GN=IGHV3OR16-9 PE=1 SV=1	21638.46919	155982.7525	48118.6959	27138.15967	37221.1071	14332.536	39433.6746	49057.82541	147320.8751	51030.16128	19634.22925	24477.54733
A0A0B4J1V0	5	Immunoglobulin heavy variable 3-15 OS=Homo sapiens OX=9606 GN=IGHV3-15 PE=3 SV=1	864.147804	5490.268478	4749.056565	274.6227451	1211.865758	265.6296031	1310.558576	4168.575674	15226.17625	1939.950923	1372.484328	440.324707
A0A0A0MS15	9	Immunoglobulin heavy variable 3-49 OS=Homo sapiens OX=9606 GN=IGHV3-49 PE=3 SV=1	6149.291898	9909.917676	51006.47394	1882.769635	3476.720893	2295.864627	2063.446563	18160.08027	28668.40998	5545.811447	1276.493707	4175.414819
P01780;P01762;P01763;A0A0J9YVY3	5	Immunoglobulin heavy variable 3-7 OS=Homo sapiens OX=9606 GN=IGHV3-7 PE=1 SV=2	1582.381994	13101.56163	9861.397464	684.1402969	1944.513571	965.0578347	2822.53034	4377.082581	24941.16249	4044.075985	3837.609271	1856.66895
A0A0B4J1Y9	5	Immunoglobulin heavy variable 3-72 OS=Homo sapiens OX=9606 GN=IGHV3-72 PE=3 SV=1	1967.987895	15703.6593	12374.09462	1720.561401	3432.047963	2525.751797	6116.470589	9360.02277	30918.34538	9945.450936	12336.43022	6987.683898
A0A0C4DH38;A0A0J9YXX1	4	Immunoglobulin heavy variable 5-51 OS=Homo sapiens OX=9606 GN=IGHV5-51 PE=3 SV=1	2275.88985	12447.29387	12468.03175	1971.880918	2198.206115	1844.916206	13801.65159	24604.57451	43919.14304	3569.950957	3685.026377	3764.521292
A0A0B4J1U7	2	Immunoglobulin heavy variable 6-1 OS=Homo sapiens OX=9606 GN=IGHV6-1 PE=3 SV=1	1570.058683	4744.950265	3251.840548	538.4545861	1203.493588	631.1278634	1317.820073	2235.952279	8754.405675	2025.119752	1207.613901	801.7790944
P01591	26	Immunoglobulin J chain OS=Homo sapiens OX=9606 GN=JCHAIN PE=1 SV=4	1461226.317	402594.5462	470757.597	954942.2348	944135.503	1107748.384	1997329.708	918187.0589	714216.5495	1193683.103	1567162.513	1262648.539
P01834	26	Immunoglobulin kappa constant OS=Homo sapiens OX=9606 GN=IGKC PE=1 SV=2	932987.9622	2286237.926	2391503.694	528597.8935	979111.0366	744501.6214	1692036.579	1302700.126	3528285.039	924359.6196	1110332.329	963806.1642
P01602	6	Immunoglobulin kappa variable 1-5 OS=Homo sapiens OX=9606 GN=IGKV1-5 PE=1 SV=2	6243.559775	19902.31795	30802.03045	3450.198302	7479.066813	3707.816987	14333.30585	12374.40893	48993.90043	8195.435954	13476.30555	3516.10541
A0A075B6R9;A0A0C4DH68	5	Immunoglobulin kappa variable 2D-24 (non-functional) (Fragment) OS=Homo sapiens OX=9606 GN=IGKV2D-24 PE=4 SV=1	8928.325799	44794.50163	59895.50112	6684.649295	12926.93641	7949.065656	22926.96027	23294.90767	60935.83625	10510.39796	19830.87614	23890.36798
P01619	9	Immunoglobulin kappa variable 3-20 OS=Homo sapiens OX=9606 GN=IGKV3-20 PE=1 SV=2	23991.3661	36986.8132	40565.96527	21361.47195	24601.03688	25508.0927	59990.27114	52093.41907	126908.3604	45971.88086	42940.95807	51054.24087
P06312	4	Immunoglobulin kappa variable 4-1 OS=Homo sapiens OX=9606 GN=IGKV4-1 PE=1 SV=1	16698.63879	51738.77917	67458.18563	8944.42212	19970.9097	12096.85725	24672.33326	25179.63394	72605.61697	29706.82443	19082.14358	27391.81631
P0DOY2;P0DOY3;P0CF74	11	Immunoglobulin lambda constant 2 OS=Homo sapiens OX=9606 GN=IGLC2 PE=1 SV=1	74220.66894	36361.04798	51872.97376	27891.36825	28076.67346	48809.13703	93248.12332	65685.11192	112841.1703	125863.5764	124831.8578	184826.8003
A0M8Q6	6	Immunoglobulin lambda constant 7 OS=Homo sapiens OX=9606 GN=IGLC7 PE=1 SV=3	4111.939608	2514.256924	5526.16413	2467.436917	4997.334969	1665.949956	2574.094238	1350.952016	1876.683095	932.616428	177.8564987	204.811565
P01700;P01699	3	Immunoglobulin lambda variable 1-47 OS=Homo sapiens OX=9606 GN=IGLV1-47 PE=1 SV=2	22308.97918	13897.53609	11222.68226	15227.19465	18678.45942	22654.97621	40616.89816	21885.39339	24174.28552	23243.91721	37652.05971	42963.00055
P01704	3	Immunoglobulin lambda variable 2-14 OS=Homo sapiens OX=9606 GN=IGLV2-14 PE=1 SV=2	13884.82306	12943.75481	7800.860585	7583.054681	13736.1128	13938.46458	27119.74743	17409.61239	20930.03233	14210.12141	29354.89533	27902.60125
P01709	4	Immunoglobulin lambda variable 2-8 OS=Homo sapiens OX=9606 GN=IGLV2-8 PE=1 SV=2	17655.54246	12927.37516	8322.318642	12736.75772	14131.76982	17589.67071	42172.35222	21187.25977	20509.73774	14823.08167	37456.23516	39289.95893
A0A075B6K4	4	Immunoglobulin lambda variable 3-10 OS=Homo sapiens OX=9606 GN=IGLV3-10 PE=3 SV=2	15351.94902	5774.244971	7197.92399	3320.128827	6004.345821	7766.317677	13715.33135	7818.32357	14858.03438	11407.70595	12542.72098	20350.84176
A0A075B6I9;P04211	2	Immunoglobulin lambda variable 7-46 OS=Homo sapiens OX=9606 GN=IGLV7-46 PE=3 SV=4	17575.60965	45454.29587	36293.14042	8301.548961	16830.17733	18552.80658	36887.65988	31565.27663	94796.67259	47144.11914	44733.35856	65493.80263
A0A075B6I0	4	Immunoglobulin lambda variable 8-61 OS=Homo sapiens OX=9606 GN=IGLV8-61 PE=3 SV=7	12714.91841	14058.28316	25839.97744	7214.320841	8943.830196	6542.196341	23284.09948	17501.31507	45106.52996	17698.84097	24703.09269	21038.16911
B9A064;P0CG04	27	Immunoglobulin lambda-like polypeptide 5 OS=Homo sapiens OX=9606 GN=IGLL5 PE=2 SV=2	105524.3312	79801.30114	117687.0033	45480.58634	75522.6265	81070.91185	160556.0263	119365.2194	280410.2741	162737.3922	159885.5173	171276.0578
P08514	3	Integrin alpha-IIb OS=Homo sapiens OX=9606 GN=ITGA2B PE=1 SV=3	2164.62428	1563.431454	2216.141619	1574.353411	1824.565405	2702.005307	2343.047949	2026.649632	6391.749838	7761.143755	4310.207285	6360.088491
Q14624	3	Inter-alpha-trypsin inhibitor heavy chain H4 OS=Homo sapiens OX=9606 GN=ITIH4 PE=1 SV=4	2563.456351	1429.126823	2188.346484	2028.789866	2060.916542	2320.182216	2682.621807	2848.192081	8696.062599	27644.69869	25282.86217	29003.16155
P14923	2	Junction plakoglobin OS=Homo sapiens OX=9606 GN=JUP PE=1 SV=3	87346.6908	16100.85484	43058.97028	71279.94271	52550.69797	42492.59044	236553.2014	40593.50657	90348.34156	68803.30057	135593.0846	121268.0223
O76013	3	Keratin_ type I cuticular Ha6 OS=Homo sapiens OX=9606 GN=KRT36 PE=1 SV=1	56589.08778	14217.55906	15822.87622	33175.83874	25388.161	36021.67601	40223.72479	17875.2175	23815.08898	54950.73028	86769.56413	78875.40517
P13645;Q7Z3Y8;O76014;O76015;Q14532;Q7Z3Y9;Q92764	53	Keratin_ type I cytoskeletal 10 OS=Homo sapiens OX=9606 GN=KRT10 PE=1 SV=6	840277.313	247243.9331	481873.814	838549.1514	599102.9371	999915.9722	1104726.297	540147.8142	471536.1797	1415761.363	2726395.6	2215447.767
Q99456	6	Keratin_ type I cytoskeletal 12 OS=Homo sapiens OX=9606 GN=KRT12 PE=1 SV=1	5574.025068	5121.957214	9870.768971	9385.484445	4890.115697	3656.634961	10158.76707	4075.966762	23154.32473	11205.40282	18186.97823	9169.991802
P13646	13	Keratin_ type I cytoskeletal 13 OS=Homo sapiens OX=9606 GN=KRT13 PE=1 SV=4	11283.96602	2678.67202	3691.178557	3906.99653	4728.48339	4830.565434	19139.24006	6385.133159	4699.083173	9632.688663	14626.0579	2660.08782
P02533	49	Keratin_ type I cytoskeletal 14 OS=Homo sapiens OX=9606 GN=KRT14 PE=1 SV=4	168512.3097	21462.24502	34345.74479	72876.98194	57857.20687	55292.6468	80984.13747	30927.761	32914.41745	91416.11272	136760.8416	100073.9447
P08779	42	Keratin_ type I cytoskeletal 16 OS=Homo sapiens OX=9606 GN=KRT16 PE=1 SV=4	271663.2343	131971.6161	191341.7375	152354.6073	153480.5706	81687.94481	288960.1049	149016.0037	304936.7416	273133.7562	342495.3703	382374.5012
Q04695	24	Keratin_ type I cytoskeletal 17 OS=Homo sapiens OX=9606 GN=KRT17 PE=1 SV=2	39461.31344	20552.67854	12557.97519	14718.731	20536.97404	8452.715621	26418.21411	12994.94424	23518.10844	12109.90646	13478.94164	13446.72079
P05783	3	Keratin_ type I cytoskeletal 18 OS=Homo sapiens OX=9606 GN=KRT18 PE=1 SV=2	43189.15228	81163.5506	30389.33786	29599.75996	43949.88866	24894.52222	21990.52798	24524.89953	73745.35855	27594.84353	18885.6121	17021.13316
P08727	11	Keratin_ type I cytoskeletal 19 OS=Homo sapiens OX=9606 GN=KRT19 PE=1 SV=4	2483.950781	27273.39039	25634.18485	3270.933007	2650.206595	505.7220059	6831.612765	1952.565778	13620.30081	3041.280036	3763.763251	1144.1197
P35900	4	Keratin_ type I cytoskeletal 20 OS=Homo sapiens OX=9606 GN=KRT20 PE=1 SV=1	10744.20628	11341.37245	8265.824538	9647.526607	5748.606165	8270.732499	6200.127446	10401.46343	8423.460491	24376.40699	10203.79447	9580.615445
P35527	63	Keratin_ type I cytoskeletal 9 OS=Homo sapiens OX=9606 GN=KRT9 PE=1 SV=3	1140357.881	144952.4715	559511.2581	1264116.765	806860.1932	1308162.951	1717444.722	589099.1491	341674.9858	1495235.648	2400424.035	2763894.362
P78386	6	Keratin_ type II cuticular Hb5 OS=Homo sapiens OX=9606 GN=KRT85 PE=1 SV=1	3602.604774	10084.50773	22988.60947	3779.476178	2131.54822	1659.169517	1265.617359	16425.9144	38763.32242	6191.674988	5087.482529	5031.734121
O43790;Q14533;P78385	6	Keratin_ type II cuticular Hb6 OS=Homo sapiens OX=9606 GN=KRT86 PE=1 SV=1	2951.466895	4365.173948	4609.230709	3242.541365	6009.589804	4778.135886	128315.7329	249381.2136	301298.6581	9153.93867	9223.011805	9891.621486
P04264;Q6KB66	92	Keratin_ type II cytoskeletal 1 OS=Homo sapiens OX=9606 GN=KRT1 PE=1 SV=6	1910789.209	314471.8226	916198.5663	1831893.739	1228695.381	1867842.305	2332747.607	969385.4901	764062.2363	2122504.265	3640048.562	3197602.867
Q7Z794	7	Keratin_ type II cytoskeletal 1b OS=Homo sapiens OX=9606 GN=KRT77 PE=1 SV=3	9443.858541	6285.226691	11659.32514	4413.898723	8387.050396	7259.261807	15122.21446	22685.85979	31604.98478	26371.52734	21335.47242	29991.9868
P35908	36	Keratin_ type II cytoskeletal 2 epidermal OS=Homo sapiens OX=9606 GN=KRT2 PE=1 SV=2	115502.5967	54687.83733	70000.66176	99593.19476	92800.92441	125875.6517	153231.0647	67860.1	95203.26295	147786.775	268451.043	172405.7756
P12035	19	Keratin_ type II cytoskeletal 3 OS=Homo sapiens OX=9606 GN=KRT3 PE=1 SV=3	10986.62608	17552.6743	15009.67194	8270.187016	11018.74067	7615.959109	15655.38349	11278.76248	23873.72474	25627.14835	29841.2427	21946.59439
P19013	6	Keratin_ type II cytoskeletal 4 OS=Homo sapiens OX=9606 GN=KRT4 PE=1 SV=4	4141.916584	560.5618186	1501.142898	3795.490338	2186.21358	4333.217692	5500.283482	2337.285007	2756.896619	6058.089738	7150.259604	8608.522457
P13647	30	Keratin_ type II cytoskeletal 5 OS=Homo sapiens OX=9606 GN=KRT5 PE=1 SV=3	94012.14371	36258.40715	38541.57857	61993.64517	44822.70304	52324.38386	81565.24615	43925.78394	61942.86975	91789.84679	133202.2295	113385.1106
P02538;Q14CN4;Q3SY84;Q9NSB2;Q8N1N4	44	Keratin_ type II cytoskeletal 6A OS=Homo sapiens OX=9606 GN=KRT6A PE=1 SV=3	44154.46044	8332.960279	16297.11278	20854.66452	22265.4027	19135.97143	39112.52331	22272.95273	16750.51256	32652.47895	52740.01196	53843.28433
P04259	39	Keratin_ type II cytoskeletal 6B OS=Homo sapiens OX=9606 GN=KRT6B PE=1 SV=5	15662.2175	3638.569268	5581.008347	8952.801056	7747.974097	2557.803446	11148.0334	5474.149472	8905.37662	9837.617974	23841.4857	13235.92899
P08729	9	Keratin_ type II cytoskeletal 7 OS=Homo sapiens OX=9606 GN=KRT7 PE=1 SV=5	16576.08639	11546.86381	38194.42178	13130.71102	13545.78354	2682.454573	41279.23229	27597.3037	17340.77488	71141.84854	115446.1726	48418.26413
O95678	21	Keratin_ type II cytoskeletal 75 OS=Homo sapiens OX=9606 GN=KRT75 PE=1 SV=2	20164.29486	18222.7684	14088.00642	17174.4686	14155.37454	20975.45611	30175.9138	22210.33494	19476.20613	32150.6025	40697.40982	46074.52004
P05787;Q16533	15	Keratin_ type II cytoskeletal 8 OS=Homo sapiens OX=9606 GN=KRT8 PE=1 SV=7	16133.39464	7504.292434	26578.76862	7759.035409	17782.56081	9838.794945	19063.79904	14166.36062	48224.11511	13459.0459	19278.60536	18370.38757
P48740	11	Mannan-binding lectin serine protease 1 OS=Homo sapiens OX=9606 GN=MASP1 PE=1 SV=3	24003.2411	45432.27013	55818.61401	19046.69787	18722.26274	20308.52566	61596.28392	159820.8786	888216.5684	136804.6843	63227.19523	48760.00415
P60660	7	Myosin light polypeptide 6 OS=Homo sapiens OX=9606 GN=MYL6 PE=1 SV=2	14336.99804	5270.039534	25873.69467	16126.06816	22313.76101	14533.22359	45973.34232	15432.47228	22579.01852	19936.07971	69427.80515	106907.1162
O14950;P19105;P24844	3	Myosin regulatory light chain 12B OS=Homo sapiens OX=9606 GN=MYL12B PE=1 SV=2	6870.913179	4088.760933	1917.788259	4374.025093	8341.129708	8737.375013	5304.205702	8241.808998	10322.02714	3786.332207	3095.671194	2863.643723
Q9P2E3	3	NFX1-type zinc finger-containing protein 1 OS=Homo sapiens OX=9606 GN=ZNFX1 PE=2 SV=2	3282.967044	3171.628187	3437.296671	1091.019316	1935.132583	1970.637905	8485.052602	5506.256462	3313.80927	10651.88508	11984.67872	5818.458469
Q8N323	5	NXPE family member 1 OS=Homo sapiens OX=9606 GN=NXPE1 PE=2 SV=2	12910.91446	13301.52153	19365.86524	12729.54731	9816.630196	8895.006816	13204.32182	18529.18428	24367.24528	23299.9361	17146.47111	6585.314693
Q8WWZ8	4	Oncoprotein-induced transcript 3 protein OS=Homo sapiens OX=9606 GN=OIT3 PE=1 SV=2	23807.40635	6549.157127	13392.30445	5553.956412	8369.131854	8330.82917	14301.83279	10863.45666	7446.758346	13999.5221	21811.55732	17193.83655
P02775	5	Platelet basic protein OS=Homo sapiens OX=9606 GN=PPBP PE=1 SV=3	6052.439001	4807.205892	3060.836246	2876.372615	10732.28501	8656.694134	6321.448524	8942.279779	7407.182849	5545.749839	3103.012388	4039.459656
A5A3E0;Q6S8J3;P0CG39;Q9BYX7	26	POTE ankyrin domain family member F OS=Homo sapiens OX=9606 GN=POTEF PE=1 SV=2	39228.19467	5182.192498	37722.98646	28776.61848	38725.26331	35633.64559	50410.61806	28628.79375	34809.36034	22522.26023	42902.44898	17676.42632
P20742	21	Pregnancy zone protein OS=Homo sapiens OX=9606 GN=PZP PE=1 SV=4	27464.82336	11190.74151	21293.53993	7714.619597	14833.5927	17741.27972	10577.64561	13301.30427	19732.99799	9167.126862	5507.328157	4932.661868
P27918	12	Properdin OS=Homo sapiens OX=9606 GN=CFP PE=1 SV=2	13966.63314	41200.6157	42087.93499	9361.537399	16334.823	15310.2246	19695.26774	30212.93727	209072.2324	289294.5988	229259.9202	103717.0945
P06702	2	Protein S100-A9 OS=Homo sapiens OX=9606 GN=S100A9 PE=1 SV=1	1357.145659	989.7363183	1640.812929	1630.791941	1920.135285	1389.451296	4523.090383	3515.020726	4226.469005	1503.467739	4143.867329	3137.171446
P00734	8	Prothrombin OS=Homo sapiens OX=9606 GN=F2 PE=1 SV=2	21802.38308	19356.20503	42119.1209	13607.2906	17743.36692	18247.12802	18098.24258	35118.41892	57546.07099	106118.2459	91267.29074	78696.36131
Q9H6N6	5	Putative uncharacterized protein MYH16 OS=Homo sapiens OX=9606 GN=MYH16 PE=1 SV=2	282.8709904	859.2579694	301.968964	261.6576647	460.9143332	457.6637207	2280.949872	8173.483505	6461.47935	879.85741	748.6923064	574.035169
Q9H2K8	4	Serine/threonine-protein kinase TAO3 OS=Homo sapiens OX=9606 GN=TAOK3 PE=1 SV=2	3625.894649	17827.79628	9061.359242	2841.874204	5239.744391	4049.072712	10428.68135	14654.75678	41549.38021	8976.581754	13240.41192	16917.49565
P02787	63	Serotransferrin OS=Homo sapiens OX=9606 GN=TF PE=1 SV=3	360146.3578	267773.2926	511320.8377	184520.7235	262482.6837	291115.9643	571887.8816	548050.7749	691457.3647	934489.5573	1403531.584	1043761.18
Q9H299	2	SH3 domain-binding glutamic acid-rich-like protein 3 OS=Homo sapiens OX=9606 GN=SH3BGRL3 PE=1 SV=1	4626.556125	277.5984768	744.7112456	614.6407203	2456.259137	3202.363008	1658.145282	1661.168825	1415.785483	903.263462	770.6549696	682.6278079
P62328;P63313	4	Thymosin beta-4 OS=Homo sapiens OX=9606 GN=TMSB4X PE=1 SV=2	50789.88289	2361.661462	7820.337644	8198.245997	24372.78781	34681.76048	32676.45437	34195.56207	20654.22941	10925.36464	13053.8511	7740.168974
P02766	2	Transthyretin OS=Homo sapiens OX=9606 GN=TTR PE=1 SV=1	1901.645888	1839.089349	5802.239123	605.5493727	807.5949386	1137.451146	1264.427997	3870.122837	11856.91927	1534.806034	1124.926055	1053.544752
P06753;P09493	10	Tropomyosin alpha-3 chain OS=Homo sapiens OX=9606 GN=TPM3 PE=1 SV=2	1988.517893	2918.373278	254.0514466	1296.950813	3027.619977	3584.909196	7367.357556	37971.71873	27409.63536	3023.553914	598.4286422	430.5783499
P67936	11	Tropomyosin alpha-4 chain OS=Homo sapiens OX=9606 GN=TPM4 PE=1 SV=3	14956.47297	14969.07212	15846.3727	5957.549463	15814.85588	15870.26749	7743.500907	26157.6294	20975.10353	25378.58848	10849.57103	14415.23324
Q8TAF3	2	WD repeat-containing protein 48 OS=Homo sapiens OX=9606 GN=WDR48 PE=1 SV=1	11359.3044	542.2323107	2223.209649	10754.58589	6517.029583	11267.48871	13076.08659	5786.521124	3820.989896	18925.07458	27606.64624	30246.21568
P02774	12	Vitamin D-binding protein OS=Homo sapiens OX=9606 GN=GC PE=1 SV=1	11803.01609	20708.61153	29893.65336	9370.649352	12755.8707	13792.41996	39787.5853	24728.82115	64766.25576	61897.39415	98882.6283	77793.49145
P07225	6	Vitamin K-dependent protein S OS=Homo sapiens OX=9606 GN=PROS1 PE=1 SV=1	1830.126248	13485.49127	22989.6513	1083.693482	3578.501698	1279.337393	3459.144907	2486.173665	14831.89874	6426.35069	9863.099763	10134.63871
P04004	4	Vitronectin OS=Homo sapiens OX=9606 GN=VTN PE=1 SV=1	10959.75556	5649.955232	17326.75141	18461.26791	14337.90722	7030.191687	26158.38526	15545.86751	10055.99606	49167.28308	51232.84054	51824.40545
P25311	3	Zinc-alpha-2-glycoprotein OS=Homo sapiens OX=9606 GN=AZGP1 PE=1 SV=2	1822.892717	130.7949826	993.255232	605.5665742	1152.838339	727.2889451	3961.222	1091.011735	468.621693	3800.918472	12637.20094	4869.064993
