# Supplementary material for: Extracellular vesicles from human plasma and serum are carriers of extravesicular cargo—Implications for biomarker discovery
Source: PLoS One. 2020 Aug 19;15(8):e0236439. doi: 10.1371/journal.pone.0236439 (PMC7446890; doi:10.1371/journal.pone.0236439)
Supplement: S5 Table — (XLSX) [file pone.0236439.s007.xlsx]

## Sheet: Sheet1
	14-3-3 protein gamma OS=Homo sapiens OX=9606 GN=YWHAG PE=1 SV=2	Actin_ cytoplasmic 1 OS=Homo sapiens OX=9606 GN=ACTB PE=1 SV=1	Alpha-1-acid glycoprotein 1 OS=Homo sapiens OX=9606 GN=ORM1 PE=1 SV=1	Alpha-1-acid glycoprotein 2 OS=Homo sapiens OX=9606 GN=ORM2 PE=1 SV=2	Alpha-1-antitrypsin OS=Homo sapiens OX=9606 GN=SERPINA1 PE=1 SV=3	Alpha-2-HS-glycoprotein OS=Homo sapiens OX=9606 GN=AHSG PE=1 SV=1	Alpha-2-macroglobulin OS=Homo sapiens OX=9606 GN=A2M PE=1 SV=3	APOC4-APOC2 readthrough (NMD candidate) OS=Homo sapiens OX=9606 GN=APOC4-APOC2 PE=1 SV=1	Apolipoprotein A-I OS=Homo sapiens OX=9606 GN=APOA1 PE=1 SV=1	Apolipoprotein A-II OS=Homo sapiens OX=9606 GN=APOA2 PE=1 SV=1	Apolipoprotein A-IV OS=Homo sapiens OX=9606 GN=APOA4 PE=1 SV=3	Apolipoprotein C-III OS=Homo sapiens OX=9606 GN=APOC3 PE=1 SV=1	Apolipoprotein D OS=Homo sapiens OX=9606 GN=APOD PE=1 SV=1	Apolipoprotein E OS=Homo sapiens OX=9606 GN=APOE PE=1 SV=1	Apolipoprotein L1 OS=Homo sapiens OX=9606 GN=APOL1 PE=1 SV=5	Beta-2-glycoprotein 1 OS=Homo sapiens OX=9606 GN=APOH PE=1 SV=3	C4b-binding protein alpha chain OS=Homo sapiens OX=9606 GN=C4BPA PE=1 SV=2	C4b-binding protein beta chain OS=Homo sapiens OX=9606 GN=C4BPB PE=1 SV=1	Calmodulin-1 OS=Homo sapiens OX=9606 GN=CALM1 PE=1 SV=1	Caspase-14 OS=Homo sapiens OX=9606 GN=CASP14 PE=1 SV=2	CD5 antigen-like OS=Homo sapiens OX=9606 GN=CD5L PE=1 SV=1	Ceruloplasmin OS=Homo sapiens OX=9606 GN=CP PE=1 SV=1	Citron Rho-interacting kinase OS=Homo sapiens OX=9606 GN=CIT PE=1 SV=2	Clusterin OS=Homo sapiens OX=9606 GN=CLU PE=1 SV=1	Cofilin-1 OS=Homo sapiens OX=9606 GN=CFL1 PE=1 SV=3	Complement C1q subcomponent subunit A OS=Homo sapiens OX=9606 GN=C1QA PE=1 SV=2	Complement C1q subcomponent subunit B OS=Homo sapiens OX=9606 GN=C1QB PE=1 SV=3	Complement C1q subcomponent subunit C OS=Homo sapiens OX=9606 GN=C1QC PE=1 SV=3	Complement C1r subcomponent OS=Homo sapiens OX=9606 GN=C1R PE=1 SV=2	Complement C1s subcomponent OS=Homo sapiens OX=9606 GN=C1S PE=1 SV=1	Complement C3 OS=Homo sapiens OX=9606 GN=C3 PE=1 SV=2	Complement C4-A OS=Homo sapiens OX=9606 GN=C4A PE=1 SV=2	Complement C4-B OS=Homo sapiens OX=9606 GN=C4B PE=1 SV=2	Complement factor H OS=Homo sapiens OX=9606 GN=CFH PE=1 SV=4	Dermcidin OS=Homo sapiens OX=9606 GN=DCD PE=1 SV=2	Extracellular matrix protein 1 OS=Homo sapiens OX=9606 GN=ECM1 PE=1 SV=2	Far upstream element-binding protein 2 OS=Homo sapiens OX=9606 GN=KHSRP PE=1 SV=4	Fibrinogen alpha chain OS=Homo sapiens OX=9606 GN=FGA PE=1 SV=2	Fibrinogen beta chain OS=Homo sapiens OX=9606 GN=FGB PE=1 SV=2	Fibrinogen gamma chain OS=Homo sapiens OX=9606 GN=FGG PE=1 SV=3	Ficolin-2 OS=Homo sapiens OX=9606 GN=FCN2 PE=1 SV=2	Ficolin-3 OS=Homo sapiens OX=9606 GN=FCN3 PE=1 SV=2	Galectin-3-binding protein OS=Homo sapiens OX=9606 GN=LGALS3BP PE=1 SV=1	Gelsolin OS=Homo sapiens OX=9606 GN=GSN PE=1 SV=1	Glial fibrillary acidic protein OS=Homo sapiens OX=9606 GN=GFAP PE=1 SV=1	Glyceraldehyde-3-phosphate dehydrogenase OS=Homo sapiens OX=9606 GN=GAPDH PE=1 SV=3	Golgin subfamily A member 6C OS=Homo sapiens OX=9606 GN=GOLGA6C PE=3 SV=1	Haptoglobin OS=Homo sapiens OX=9606 GN=HP PE=1 SV=1	Haptoglobin-related protein OS=Homo sapiens OX=9606 GN=HPR PE=2 SV=2
14-3-3 protein gamma OS=Homo sapiens OX=9606 GN=YWHAG PE=1 SV=2	1
Actin_ cytoplasmic 1 OS=Homo sapiens OX=9606 GN=ACTB PE=1 SV=1	,669*	1
Alpha-1-acid glycoprotein 1 OS=Homo sapiens OX=9606 GN=ORM1 PE=1 SV=1	-0.444	-0.208	1
Alpha-1-acid glycoprotein 2 OS=Homo sapiens OX=9606 GN=ORM2 PE=1 SV=2	,642*	,993**	-0.186	1
Alpha-1-antitrypsin OS=Homo sapiens OX=9606 GN=SERPINA1 PE=1 SV=3	0.176	0.489	,630*	0.505	1
Alpha-2-HS-glycoprotein OS=Homo sapiens OX=9606 GN=AHSG PE=1 SV=1	-0.319	-0.09	,926**	-0.075	,672*	1
Alpha-2-macroglobulin OS=Homo sapiens OX=9606 GN=A2M PE=1 SV=3	,867**	,911**	-0.303	,905**	0.443	-0.183	1
APOC4-APOC2 readthrough (NMD candidate) OS=Homo sapiens OX=9606 GN=APOC4-APOC2 PE=1 SV=1	-0.032	0.125	,734**	0.133	,827**	,777**	0.048	1
Apolipoprotein A-I OS=Homo sapiens OX=9606 GN=APOA1 PE=1 SV=1	-0.218	-0.011	,857**	0.002	,726**	,923**	-0.091	,888**	1
Apolipoprotein A-II OS=Homo sapiens OX=9606 GN=APOA2 PE=1 SV=1	0.11	0.428	,678*	0.445	,966**	,714**	0.354	,896**	,826**	1
Apolipoprotein A-IV OS=Homo sapiens OX=9606 GN=APOA4 PE=1 SV=3	0.496	,666*	-0.081	,658*	0.262	0.093	0.502	0.318	0.208	0.313	1
Apolipoprotein C-III OS=Homo sapiens OX=9606 GN=APOC3 PE=1 SV=1	0.011	-0.029	0.482	-0.051	0.368	,578*	-0.147	,776**	,674*	0.49	0.567	1
Apolipoprotein D OS=Homo sapiens OX=9606 GN=APOD PE=1 SV=1	,627*	,879**	0.131	,876**	,697*	0.318	,841**	0.414	0.377	,663*	,663*	0.218	1
Apolipoprotein E OS=Homo sapiens OX=9606 GN=APOE PE=1 SV=1	,871**	,916**	-0.342	,917**	0.424	-0.204	,976**	0.087	-0.105	0.338	,618*	-0.045	,825**	1
Apolipoprotein L1 OS=Homo sapiens OX=9606 GN=APOL1 PE=1 SV=5	,739**	,984**	-0.235	,985**	0.501	-0.111	,944**	0.148	-0.019	0.431	,669*	-0.015	,881**	,964**	1
Beta-2-glycoprotein 1 OS=Homo sapiens OX=9606 GN=APOH PE=1 SV=3	,939**	,829**	-0.379	,820**	0.356	-0.215	,938**	0.097	-0.12	0.274	,626*	0.051	,776**	,974**	,897**	1
C4b-binding protein alpha chain OS=Homo sapiens OX=9606 GN=C4BPA PE=1 SV=2	-0.451	-0.314	,914**	-0.299	,611*	,853**	-0.38	,808**	,811**	,670*	-0.183	0.554	0.009	-0.396	-0.319	-0.391	1
C4b-binding protein beta chain OS=Homo sapiens OX=9606 GN=C4BPB PE=1 SV=1	0.395	,812**	0.354	,819**	,861**	0.466	,685*	,634*	0.542	,845**	,620*	0.345	,924**	,688*	,804**	,606*	0.266	1
Calmodulin-1 OS=Homo sapiens OX=9606 GN=CALM1 PE=1 SV=1	-0.223	-0.216	-0.423	-0.205	-,667*	-0.457	-0.366	-0.504	-,603*	-,645*	0.03	-0.103	-0.471	-0.259	-0.245	-0.228	-0.328	-0.484	1
Caspase-14 OS=Homo sapiens OX=9606 GN=CASP14 PE=1 SV=2	-0.473	-0.156	,881**	-0.131	,644*	,744**	-0.24	,626*	,713**	,629*	-0.195	0.248	0.067	-0.285	-0.171	-0.368	,768**	0.335	-0.56	1
CD5 antigen-like OS=Homo sapiens OX=9606 GN=CD5L PE=1 SV=1	-,656*	-0.244	0.496	-0.207	0.025	0.554	-0.491	0.168	0.383	0.122	-0.032	0.201	-0.072	-0.481	-0.325	-0.536	0.46	0.032	0.329	0.227	1
Ceruloplasmin OS=Homo sapiens OX=9606 GN=CP PE=1 SV=1	0.391	0.504	0.291	0.52	,758**	0.382	,584*	,592*	,576*	,787**	0.239	0.184	,718**	0.534	0.554	0.496	0.284	,742**	-,755**	0.31	-0.175	1
Citron Rho-interacting kinase OS=Homo sapiens OX=9606 GN=CIT PE=1 SV=2	0.506	0.228	-0.07	0.264	0.421	0.025	0.397	0.448	0.144	0.378	0.277	0.302	0.288	0.506	0.359	,580*	0.102	0.293	-0.194	-0.073	-0.412	0.42	1
Clusterin OS=Homo sapiens OX=9606 GN=CLU PE=1 SV=1	0.356	0.495	0.188	0.487	0.275	0.386	0.36	0.354	0.439	0.354	,881**	,601*	,674*	0.419	0.479	0.435	-0.005	,587*	-0.122	-0.029	0.202	0.294	0.055	1
Cofilin-1 OS=Homo sapiens OX=9606 GN=CFL1 PE=1 SV=3	0.327	,747**	0.101	,774**	0.502	0.233	0.563	0.401	0.372	0.572	,772**	0.325	,789**	,618*	,742**	0.539	-0.011	,817**	-0.16	0.027	0.162	,627*	0.201	,730**	1
Complement C1q subcomponent subunit A OS=Homo sapiens OX=9606 GN=C1QA PE=1 SV=2	,818**	0.463	-0.299	0.46	0.262	-0.21	,783**	-0.068	-0.134	0.157	0.037	-0.305	0.517	,710**	0.556	,748**	-0.315	0.29	-0.533	-0.22	-,663*	0.571	0.465	0.018	0.117	1
Complement C1q subcomponent subunit B OS=Homo sapiens OX=9606 GN=C1QB PE=1 SV=3	,773**	0.426	-0.323	0.446	0.238	-0.234	,742**	-0.084	-0.179	0.11	0.06	-0.316	0.462	,711**	0.548	,748**	-0.339	0.256	-0.454	-0.198	-,658*	0.516	0.566	-0.003	0.123	,962**	1
Complement C1q subcomponent subunit C OS=Homo sapiens OX=9606 GN=C1QC PE=1 SV=3	,816**	0.419	-0.386	0.428	0.152	-0.295	,747**	-0.163	-0.242	0.033	0.054	-0.341	0.444	,704*	0.531	,752**	-0.405	0.2	-0.41	-0.296	-,669*	0.467	0.506	0.008	0.088	,979**	,989**	1
Complement C1r subcomponent OS=Homo sapiens OX=9606 GN=C1R PE=1 SV=2	0.28	0.091	0.32	0.081	,587*	0.337	0.315	0.497	0.49	,605*	-0.234	0.078	0.342	0.203	0.139	0.224	0.413	0.347	-,780**	0.307	-0.281	,805**	0.371	-0.115	0.086	,597*	0.476	0.463	1
Complement C1s subcomponent OS=Homo sapiens OX=9606 GN=C1S PE=1 SV=1	-0.202	-0.19	,584*	-0.176	,650*	0.526	-0.084	,647*	,593*	,652*	-0.447	0.144	0.046	-0.153	-0.154	-0.163	,747**	0.238	-,612*	,623*	0.007	,580*	0.335	-0.373	-0.097	0.167	0.124	0.054	,810**	1
Complement C3 OS=Homo sapiens OX=9606 GN=C3 PE=1 SV=2	,733**	,745**	0.001	,756**	,710**	0.119	,886**	0.358	0.207	,620*	0.321	-0.023	,812**	,855**	,800**	,825**	-0.01	,732**	-,580*	0.038	-0.409	,747**	,617*	0.228	0.463	,796**	,763**	,733**	,596*	0.329	1
Complement C4-A OS=Homo sapiens OX=9606 GN=C4A PE=1 SV=2	,848**	,905**	-0.255	,898**	0.498	-0.133	,995**	0.099	-0.043	0.41	0.468	-0.135	,852**	,964**	,934**	,923**	-0.316	,708*	-0.395	-0.208	-0.461	,618*	0.418	0.333	0.555	,782**	,729**	,734**	0.374	-0.007	,918**	1
Complement C4-B OS=Homo sapiens OX=9606 GN=C4B PE=1 SV=2	,731**	0.404	-0.187	0.359	0.148	-0.118	,655*	-0.164	-0.158	0.055	-0.016	-0.264	0.467	0.525	0.414	0.572	-0.235	0.21	-0.369	-0.263	-0.428	0.284	0.07	0.075	-0.06	,796**	,646*	,724**	0.453	0.015	,605*	,668*	1
Complement factor H OS=Homo sapiens OX=9606 GN=CFH PE=1 SV=4	-0.282	0.073	,898**	0.103	,851**	,912**	-0.032	,868**	,929**	,893**	0.074	0.481	0.397	-0.055	0.061	-0.12	,858**	,622*	-,578*	,828**	0.41	,599*	0.165	0.252	0.371	-0.119	-0.136	-0.225	0.495	,708*	0.302	0.028	-0.173	1
Dermcidin OS=Homo sapiens OX=9606 GN=DCD PE=1 SV=2	-,786**	-0.391	,857**	-0.354	0.391	,777**	-0.554	0.51	,716**	0.448	-0.269	0.255	-0.14	-,583*	-0.434	-,666*	,776**	0.121	-0.295	,863**	,619*	0.126	-0.282	-0.025	0.004	-0.535	-0.508	-,591*	0.118	0.515	-0.289	-0.518	-0.523	,781**	1
Extracellular matrix protein 1 OS=Homo sapiens OX=9606 GN=ECM1 PE=1 SV=2	-0.137	-0.117	0.436	-0.092	0.516	0.488	-0.127	,665*	0.487	0.528	-0.014	0.452	0.034	-0.065	-0.096	-0.041	,634*	0.198	-0.11	0.299	0.214	0.142	,597*	-0.09	-0.059	-0.137	-0.114	-0.174	0.279	,577*	0.263	-0.051	-0.18	0.544	0.297	1
Far upstream element-binding protein 2 OS=Homo sapiens OX=9606 GN=KHSRP PE=1 SV=4	-0.156	0.033	,825**	0.037	,838**	,830**	0.009	,893**	,921**	,896**	-0.001	0.506	0.367	-0.042	0.031	-0.07	,847**	0.567	-,712**	,763**	0.197	,693*	0.226	0.166	0.274	0.03	-0.041	-0.11	,712**	,827**	0.359	0.075	-0.026	,942**	,660*	0.535	1
Fibrinogen alpha chain OS=Homo sapiens OX=9606 GN=FGA PE=1 SV=2	0.452	0.508	-0.066	0.5	0.046	0.114	0.449	-0.013	0.148	0.091	,740**	0.235	,587*	0.467	0.473	0.459	-0.339	0.382	-0.075	-0.241	0.057	0.14	-0.033	,867**	0.561	0.171	0.127	0.176	-0.18	-0.562	0.253	0.418	0.267	-0.029	-0.243	-0.234	-0.107	1
Fibrinogen beta chain OS=Homo sapiens OX=9606 GN=FGB PE=1 SV=2	0.467	0.428	-0.186	0.413	-0.124	-0.014	0.387	-0.135	0.014	-0.073	,718**	0.213	0.473	0.416	0.399	0.434	-0.439	0.239	0.05	-0.37	0.012	0.021	-0.064	,831**	0.48	0.149	0.11	0.175	-0.266	-,671*	0.141	0.345	0.257	-0.19	-0.349	-0.327	-0.252	,981**	1
Fibrinogen gamma chain OS=Homo sapiens OX=9606 GN=FGG PE=1 SV=3	0.408	0.402	-0.064	0.384	-0.049	0.108	0.37	-0.094	0.121	0.001	,630*	0.184	0.504	0.361	0.358	0.365	-0.347	0.271	-0.082	-0.255	0.071	0.082	-0.152	,819**	0.448	0.167	0.097	0.164	-0.161	-0.569	0.165	0.339	0.325	-0.079	-0.231	-0.315	-0.133	,982**	,978**	1
Ficolin-2 OS=Homo sapiens OX=9606 GN=FCN2 PE=1 SV=2	,753**	,947**	-0.052	,943**	,616*	0.087	,938**	0.29	0.187	0.564	,679*	0.106	,955**	,933**	,957**	,877**	-0.179	,864**	-0.426	-0.044	-0.298	,659*	0.367	,591*	,748**	,602*	0.558	0.546	0.293	-0.049	,859**	,939**	0.503	0.221	-0.328	-0.022	0.216	,589*	0.493	0.492	1
Ficolin-3 OS=Homo sapiens OX=9606 GN=FCN3 PE=1 SV=2	0.564	,828**	-0.136	,821**	0.349	0.024	,661*	0.272	0.14	0.369	,968**	0.406	,769**	,754**	,823**	,724**	-0.245	,728**	-0.028	-0.19	-0.095	0.332	0.269	,808**	,832**	0.149	0.16	0.15	-0.173	-0.405	0.463	,632*	0.08	0.076	-0.317	-0.058	-0.001	,701*	,659*	,580*	,807**	1
Galectin-3-binding protein OS=Homo sapiens OX=9606 GN=LGALS3BP PE=1 SV=1	,827**	,682*	-0.006	,643*	0.511	0.112	,833**	0.258	0.196	0.475	0.38	0.107	,806**	,752**	,700*	,779**	-0.06	,640*	-0.544	-0.102	-0.402	,665*	0.3	0.425	0.423	,775**	,633*	,673*	,603*	0.141	,815**	,851**	,832**	0.157	-0.405	-0.044	0.298	0.447	0.389	0.436	,820**	0.474	1
Gelsolin OS=Homo sapiens OX=9606 GN=GSN PE=1 SV=1	,617*	,953**	-0.104	,947**	0.495	0.017	,812**	0.251	0.089	0.48	,774**	0.188	,873**	,844**	,934**	,781**	-0.173	,841**	-0.084	-0.161	-0.076	0.465	0.227	,615*	,821**	0.306	0.268	0.265	0.026	-0.212	,648*	,807**	0.31	0.139	-0.338	-0.038	0.08	0.524	0.454	0.41	,899**	,894**	,644*	1
Glial fibrillary acidic protein OS=Homo sapiens OX=9606 GN=GFAP PE=1 SV=1	-0.468	-0.034	0.261	-0.058	-0.171	0.185	-0.316	-0.212	-0.011	-0.16	0.021	-0.055	-0.107	-0.359	-0.189	-0.454	0.045	-0.049	0.344	0.177	0.559	-0.505	-,773**	0.176	-0.031	-,628*	-,696*	-,657*	-0.555	-0.402	-0.475	-0.32	-0.164	0.03	0.328	-0.222	-0.141	0.257	0.246	0.309	-0.167	0.016	-0.273	0.018	1
Glyceraldehyde-3-phosphate dehydrogenase OS=Homo sapiens OX=9606 GN=GAPDH PE=1 SV=3	0.499	,932**	0.067	,949**	,711**	0.161	,820**	0.377	0.266	,668*	,630*	0.083	,900**	,832**	,928**	,718**	-0.054	,927**	-0.387	0.143	-0.135	,679*	0.32	0.501	,835**	0.391	0.386	0.336	0.227	0.056	,778**	,828**	0.219	0.381	-0.092	0.051	0.311	0.435	0.309	0.307	,929**	,782**	,606*	,890**	-0.087	1
Golgin subfamily A member 6C OS=Homo sapiens OX=9606 GN=GOLGA6C PE=3 SV=1	,784**	,972**	-0.282	,969**	0.448	-0.155	,943**	0.111	-0.078	0.369	,697*	0.004	,851**	,973**	,989**	,922**	-0.362	,754**	-0.183	-0.233	-0.362	0.462	0.386	0.488	,683*	0.553	0.548	0.539	0.073	-0.226	,787**	,930**	0.445	-0.012	-0.51	-0.071	-0.042	0.507	0.445	0.391	,946**	,837**	,698*	,927**	-0.172	,886**	1
Haptoglobin OS=Homo sapiens OX=9606 GN=HP PE=1 SV=1	-0.031	0.507	0.521	0.548	,630*	,655*	0.289	0.514	,641*	,672*	0.559	0.339	,688*	0.309	0.457	0.196	0.321	,755**	-0.252	0.387	0.53	0.435	0.037	,689*	,745**	-0.114	-0.109	-0.16	0.018	0.042	0.361	0.311	-0.109	,676*	0.434	0.256	0.475	,576*	0.431	0.49	0.559	,585*	0.237	0.571	0.31	,679*	0.416	1
Haptoglobin-related protein OS=Homo sapiens OX=9606 GN=HPR PE=2 SV=2	,836**	,592*	-0.277	0.555	0.212	-0.183	,819**	-0.136	-0.142	0.136	0.155	-0.264	,624*	,706*	,614*	,728**	-0.351	0.366	-0.443	-0.298	-0.512	0.469	0.142	0.198	0.187	,881**	,748**	,813**	0.487	-0.025	,718**	,820**	,948**	-0.163	-,577*	-0.288	-0.017	0.372	0.353	0.4	,682*	0.276	,906**	0.479	-0.272	0.429	,621*	-0.011	1
Hemoglobin subunit alpha OS=Homo sapiens OX=9606 GN=HBA1 PE=1 SV=2	,781**	,889**	-0.31	,868**	0.311	-0.211	,908**	-0.047	-0.118	0.272	0.527	-0.147	,782**	,867**	,865**	,812**	-0.437	,614*	-0.22	-0.329	-0.354	0.474	0.196	0.437	,602*	,610*	0.509	0.552	0.226	-0.221	,732**	,907**	,619*	-0.089	-0.557	-0.205	-0.05	,608*	0.561	0.555	,888**	,672*	,805**	,810**	-0.046	,767**	,869**	0.341	,774**
Hemoglobin subunit beta OS=Homo sapiens OX=9606 GN=HBB PE=1 SV=2	,626*	,796**	-0.27	,756**	0.165	-0.231	,698*	-0.018	-0.113	0.211	,610*	0.059	,644*	,672*	,736**	,628*	-0.344	0.545	0.02	-0.38	-0.167	0.28	-0.052	0.499	,607*	0.28	0.139	0.208	0.028	-0.356	0.434	,690*	0.468	-0.146	-0.516	-0.27	-0.103	0.547	0.534	0.505	,722**	,715**	,665*	,840**	0.156	,624*	,746**	0.287	,593*
Hemoglobin subunit delta OS=Homo sapiens OX=9606 GN=HBD PE=1 SV=2	,856**	,902**	-0.224	,878**	0.507	-0.083	,936**	0.233	0.035	0.456	,633*	0.116	,848**	,938**	,914**	,924**	-0.248	,733**	-0.305	-0.251	-0.427	0.551	0.475	0.463	,596*	,635*	0.561	0.575	0.311	-0.054	,859**	,946**	,588*	0.049	-0.544	0.086	0.113	0.497	0.432	0.404	,938**	,753**	,848**	,864**	-0.258	,812**	,933**	0.345	,725**
Hemopexin OS=Homo sapiens OX=9606 GN=HPX PE=1 SV=2	-0.49	-0.324	,921**	-0.294	0.56	,825**	-0.367	,687*	,795**	,605*	-0.224	0.397	0.013	-0.403	-0.312	-0.424	,887**	0.253	-0.46	,888**	0.385	0.381	-0.031	0.027	0.065	-0.235	-0.221	-0.303	0.416	,691*	-0.062	-0.331	-0.285	,848**	,868**	0.303	,814**	-0.28	-0.374	-0.27	-0.169	-0.275	-0.094	-0.243	0.041	-0.019	-0.39	0.327	-0.327
Immunoglobulin heavy constant alpha 1 OS=Homo sapiens OX=9606 GN=IGHA1 PE=1 SV=2	,879**	,902**	-0.337	,893**	0.371	-0.208	,993**	-0.018	-0.125	0.289	0.517	-0.164	,836**	,965**	,932**	,933**	-0.435	,651*	-0.33	-0.294	-0.47	0.555	0.331	0.404	0.571	,782**	,734**	,752**	0.277	-0.161	,841**	,981**	,679*	-0.087	-,585*	-0.219	-0.049	0.507	0.459	0.442	,928**	,667*	,840**	,808**	-0.277	,790**	,931**	0.278	,845**
Immunoglobulin heavy constant gamma 1 OS=Homo sapiens OX=9606 GN=IGHG1 PE=1 SV=1	,811**	,606*	-0.033	,597*	0.523	0.088	,835**	0.233	0.197	0.47	0.268	-0.023	,745**	,761**	,659*	,776**	-0.099	0.564	-,651*	-0.063	-0.483	,731**	0.48	0.309	0.363	,894**	,804**	,820**	,686*	0.241	,901**	,856**	,778**	0.179	-0.37	0.052	0.31	0.413	0.34	0.389	,789**	0.364	,925**	0.501	-0.463	,593*	,651*	0.232	,873**
Immunoglobulin heavy constant gamma 2 OS=Homo sapiens OX=9606 GN=IGHG2 PE=1 SV=2	,874**	,691*	-0.287	,658*	0.219	-0.188	,857**	-0.098	-0.113	0.162	0.38	-0.147	,693*	,784**	,705*	,796**	-0.427	0.447	-0.376	-0.315	-0.522	0.481	0.202	0.399	0.383	,802**	,689*	,750**	0.38	-0.167	,706*	,847**	,813**	-0.156	-,600*	-0.319	-0.042	,589*	0.574	,591*	,787**	0.481	,901**	,589*	-0.192	0.552	,718**	0.125	,924**
Immunoglobulin heavy constant gamma 3 OS=Homo sapiens OX=9606 GN=IGHG3 PE=1 SV=2	,895**	,829**	-0.357	,824**	0.361	-0.236	,982**	-0.028	-0.137	0.273	0.409	-0.217	,781**	,944**	,879**	,926**	-0.429	,584*	-0.398	-0.292	-0.551	,600*	0.4	0.301	0.489	,873**	,830**	,844**	0.383	-0.067	,871**	,974**	,714**	-0.099	-,598*	-0.197	-0.028	0.422	0.377	0.365	,881**	0.56	,846**	,711**	-0.409	,729**	,875**	0.183	,876**
Immunoglobulin heavy constant gamma 4 OS=Homo sapiens OX=9606 GN=IGHG4 PE=1 SV=1	,705*	0.31	-0.193	0.259	0.034	-0.125	0.572	-0.184	-0.083	-0.006	0.059	-0.183	0.404	0.443	0.316	0.497	-0.321	0.119	-0.464	-0.255	-0.503	0.3	0.01	0.214	-0.027	,758**	,598*	,687*	0.456	-0.078	0.486	0.569	,907**	-0.204	-0.489	-0.318	-0.023	0.459	0.466	0.539	0.462	0.104	,796**	0.194	-0.151	0.151	0.344	-0.108	,902**
Immunoglobulin heavy constant mu OS=Homo sapiens OX=9606 GN=IGHM PE=1 SV=4	,826**	,949**	-0.267	,952**	0.475	-0.129	,975**	0.132	-0.026	0.404	,654*	-0.017	,879**	,991**	,984**	,947**	-0.352	,758**	-0.295	-0.218	-0.407	,587*	0.439	0.487	,702*	,666*	,657*	,648*	0.213	-0.143	,848**	,963**	0.495	0.025	-0.501	-0.094	0.023	0.515	0.451	0.409	,966**	,793**	,764**	,887**	-0.288	,888**	,981**	0.406	,692*
Immunoglobulin heavy variable 2-5 OS=Homo sapiens OX=9606 GN=IGHV2-5 PE=1 SV=2	,658*	,996**	-0.219	,995**	0.493	-0.111	,904**	0.131	-0.031	0.427	,663*	-0.035	,856**	,921**	,987**	,831**	-0.312	,806**	-0.19	-0.15	-0.256	0.487	0.271	0.461	,740**	0.45	0.431	0.416	0.066	-0.183	,747**	,898**	0.362	0.069	-0.391	-0.083	0.018	0.468	0.387	0.351	,935**	,827**	,642*	,949**	-0.061	,936**	,977**	0.496	0.552
Immunoglobulin heavy variable 3/OR15-7 (pseudogene) (Fragment) OS=Homo sapiens OX=9606 GN=IGHV3OR15-7 PE=1 SV=1	,643*	,992**	-0.215	,990**	0.475	-0.102	,878**	0.146	-0.018	0.42	,719**	0.024	,852**	,907**	,981**	,821**	-0.311	,808**	-0.15	-0.159	-0.228	0.46	0.261	0.513	,769**	0.395	0.381	0.366	0.014	-0.227	,705*	,867**	0.313	0.065	-0.385	-0.088	0.006	0.499	0.423	0.378	,926**	,869**	,614*	,964**	-0.035	,931**	,974**	0.515	0.507
Immunoglobulin heavy variable 3/OR16-10 (non-functional) (Fragment) OS=Homo sapiens OX=9606 GN=IGHV3OR16-10 PE=1 SV=1	,864**	,834**	-0.208	,819**	0.464	-0.088	,969**	0.063	-0.025	0.371	0.401	-0.152	,827**	,910**	,858**	,884**	-0.3	,642*	-0.46	-0.188	-0.473	0.574	0.351	0.337	0.44	,830**	,751**	,772**	0.41	-0.012	,904**	,976**	,792**	0.015	-0.512	-0.073	0.081	0.466	0.395	0.416	,905**	0.55	,903**	,725**	-0.274	,738**	,866**	0.279	,900**
Immunoglobulin heavy variable 3/OR16-12 (non-functional) (Fragment) OS=Homo sapiens OX=9606 GN=IGHV3OR16-12 PE=1 SV=1	,759**	,958**	-0.181	,964**	0.553	-0.05	,962**	0.193	0.062	0.487	,634*	-0.016	,907**	,968**	,985**	,903**	-0.284	,815**	-0.375	-0.112	-0.362	,652*	0.407	0.488	,740**	,641*	,629*	,608*	0.259	-0.069	,862**	,956**	0.456	0.128	-0.392	-0.076	0.116	0.501	0.416	0.393	,979**	,783**	,753**	,886**	-0.262	,934**	,967**	0.479	,663*
Immunoglobulin heavy variable 3/OR16-9 (non-functional) (Fragment) OS=Homo sapiens OX=9606 GN=IGHV3OR16-9 PE=1 SV=1	,805**	,666*	-0.461	,694*	0.222	-0.315	,828**	-0.082	-0.255	0.099	0.441	-0.185	,591*	,883**	,772**	,894**	-0.501	0.411	-0.183	-0.344	-0.559	0.418	,638*	0.248	0.42	,767**	,861**	,835**	0.136	-0.174	,742**	,799**	0.405	-0.202	-,605*	-0.099	-0.208	0.346	0.332	0.25	,715**	0.538	0.534	0.551	-0.562	,607*	,787**	0.111	,580*
Immunoglobulin heavy variable 3-15 OS=Homo sapiens OX=9606 GN=IGHV3-15 PE=3 SV=1	,843**	,945**	-0.3	,939**	0.401	-0.165	,951**	0.086	-0.085	0.326	,717**	0.028	,853**	,980**	,975**	,951**	-0.396	,723**	-0.204	-0.265	-0.412	0.474	0.391	0.54	,677*	,610*	,605*	,604*	0.091	-0.265	,775**	,929**	0.492	-0.053	-0.553	-0.148	-0.066	0.561	0.516	0.459	,947**	,839**	,742**	,902**	-0.211	,848**	,988**	0.373	,673*
Immunoglobulin heavy variable 3-49 OS=Homo sapiens OX=9606 GN=IGHV3-49 PE=3 SV=1	,803**	0.522	-0.225	0.455	0.125	-0.134	,684*	-0.058	-0.066	0.11	0.307	0.007	0.561	,586*	0.508	,641*	-0.294	0.317	-0.337	-0.348	-0.446	0.315	0.037	0.365	0.168	,667*	0.483	,578*	0.372	-0.154	0.541	,684*	,896**	-0.19	-,587*	-0.251	-0.015	0.504	0.507	0.546	,614*	0.365	,888**	0.484	-0.094	0.317	0.544	-0.011	,910**
Immunoglobulin heavy variable 3-7 OS=Homo sapiens OX=9606 GN=IGHV3-7 PE=1 SV=2	,858**	,909**	-0.295	,912**	0.423	-0.174	,981**	0.042	-0.108	0.322	0.573	-0.11	,837**	,986**	,956**	,953**	-0.396	,687*	-0.3	-0.222	-0.472	0.533	0.425	0.421	,598*	,741**	,744**	,737**	0.2	-0.166	,847**	,964**	0.575	-0.044	-0.541	-0.156	-0.046	0.483	0.43	0.391	,935**	,716**	,768**	,823**	-0.304	,828**	,960**	0.321	,748**
Immunoglobulin heavy variable 3-72 OS=Homo sapiens OX=9606 GN=IGHV3-72 PE=3 SV=1	,786**	,883**	-0.044	,892**	,636*	0.053	,933**	0.309	0.139	0.55	,611*	0.088	,887**	,946**	,936**	,909**	-0.143	,819**	-0.438	0.02	-0.421	,650*	0.51	0.48	,655*	,679*	,687*	,654*	0.307	0.018	,890**	,926**	0.489	0.207	-0.341	0.013	0.201	0.443	0.357	0.333	,956**	,736**	,778**	,829**	-0.323	,887**	,931**	0.442	,658*
Immunoglobulin heavy variable 5-51 OS=Homo sapiens OX=9606 GN=IGHV5-51 PE=3 SV=1	,749**	,858**	-0.214	,850**	0.333	-0.038	,804**	0.182	0.082	0.328	,907**	0.283	,836**	,864**	,878**	,854**	-0.349	,707*	-0.168	-0.258	-0.261	0.431	0.322	,793**	,783**	0.417	0.414	0.419	-0.022	-0.39	,604*	,771**	0.316	0	-0.447	-0.162	-0.032	,759**	,723**	,660*	,890**	,953**	,650*	,875**	-0.127	,785**	,894**	0.503	0.516
Immunoglobulin heavy variable 6-1 OS=Homo sapiens OX=9606 GN=IGHV6-1 PE=3 SV=1	,860**	,907**	-0.34	,911**	0.383	-0.191	,964**	0.027	-0.143	0.28	,616*	-0.076	,828**	,988**	,956**	,966**	-0.417	,670*	-0.201	-0.298	-0.425	0.478	0.45	0.446	,608*	,698*	,712**	,707*	0.13	-0.221	,818**	,945**	0.541	-0.084	-,582*	-0.126	-0.101	0.494	0.45	0.395	,918**	,748**	,735**	,843**	-0.296	,809**	,968**	0.321	,709**
Immunoglobulin J chain OS=Homo sapiens OX=9606 GN=JCHAIN PE=1 SV=4	-,796**	-0.34	,692*	-0.296	0.16	,701*	-,588*	0.315	0.56	0.233	-0.067	0.266	-0.133	-0.573	-0.411	-,650*	,582*	0.049	0.08	0.565	,884**	-0.139	-0.378	0.18	0.092	-,716**	-,668*	-,722**	-0.252	0.133	-0.432	-0.564	-,592*	,590*	,865**	0.266	0.367	0.02	-0.057	0.024	-0.34	-0.149	-0.519	-0.23	0.554	-0.125	-0.454	0.576	-,663*
Immunoglobulin kappa constant OS=Homo sapiens OX=9606 GN=IGKC PE=1 SV=2	,842**	,837**	-0.224	,841**	0.357	-0.081	,938**	-0.008	-0.032	0.283	0.558	-0.113	,850**	,912**	,872**	,887**	-0.4	,637*	-0.352	-0.226	-0.373	0.543	0.3	0.541	,600*	,760**	,732**	,749**	0.235	-0.221	,795**	,918**	,656*	-0.026	-0.49	-0.253	-0.03	,661*	,610*	,606*	,914**	,671*	,821**	,752**	-0.211	,757**	,874**	0.392	,817**
Immunoglobulin kappa variable 1-5 OS=Homo sapiens OX=9606 GN=IGKV1-5 PE=1 SV=2	,825**	,890**	-0.163	,877**	0.419	-0.052	,943**	0.04	-0.016	0.334	,587*	-0.064	,869**	,909**	,899**	,871**	-0.346	,697*	-0.356	-0.15	-0.384	0.486	0.223	0.544	0.575	,686*	,632*	,651*	0.192	-0.226	,785**	,926**	,678*	0.007	-0.464	-0.23	0.005	,641*	,581*	,584*	,941**	,713**	,843**	,815**	-0.077	,793**	,911**	0.405	,812**
Immunoglobulin kappa variable 2D-24 (non-functional) (Fragment) OS=Homo sapiens OX=9606 GN=IGKV2D-24 PE=4 SV=1	,865**	,712**	-0.19	,696*	0.349	-0.079	,895**	0.022	0.021	0.295	0.393	-0.113	,775**	,824**	,753**	,826**	-0.332	0.551	-0.529	-0.185	-0.509	,635*	0.269	0.428	0.459	,869**	,786**	,819**	0.472	-0.052	,792**	,883**	,785**	-0.017	-0.486	-0.291	0.083	0.548	0.508	0.534	,837**	0.499	,915**	,609*	-0.326	,630*	,744**	0.211	,926**
Immunoglobulin kappa variable 3-20 OS=Homo sapiens OX=9606 GN=IGKV3-20 PE=1 SV=2	0.553	,909**	0.061	,922**	,642*	0.213	,792**	0.412	0.33	,639*	,800**	0.262	,929**	,829**	,906**	,749**	-0.074	,909**	-0.331	0.039	-0.068	,627*	0.345	,708*	,886**	0.344	0.334	0.3	0.15	-0.079	,730**	,793**	0.213	0.352	-0.14	0.08	0.277	,634*	0.523	0.509	,940**	,895**	,626*	,913**	-0.07	,955**	,884**	,750**	0.417
Immunoglobulin kappa variable 4-1 OS=Homo sapiens OX=9606 GN=IGKV4-1 PE=1 SV=1	,904**	,750**	-0.229	,736**	0.391	-0.1	,936**	0.041	-0.025	0.317	0.379	-0.126	,786**	,876**	,790**	,881**	-0.316	0.564	-0.454	-0.254	-0.496	,601*	0.389	0.359	0.423	,884**	,801**	,834**	0.475	-0.011	,875**	,940**	,821**	-0.025	-0.556	-0.115	0.07	0.499	0.451	0.468	,860**	0.499	,931**	,651*	-0.352	,653*	,797**	0.212	,932**
Immunoglobulin lambda constant 2 OS=Homo sapiens OX=9606 GN=IGLC2 PE=1 SV=1	-0.156	0.216	,684*	0.244	,838**	,756**	0.108	,854**	,850**	,913**	0.145	0.454	0.488	0.094	0.211	0.032	,748**	,688*	-0.517	,586*	0.387	,731**	0.269	0.234	0.515	-0.029	-0.069	-0.147	,580*	,724**	0.413	0.176	-0.141	,914**	,597*	0.568	,897**	-0.068	-0.224	-0.14	0.318	0.179	0.244	0.298	-0.156	0.482	0.123	,646*	-0.074
Immunoglobulin lambda constant 7 OS=Homo sapiens OX=9606 GN=IGLC7 PE=1 SV=3	0.227	-0.015	-0.471	-0.067	-0.562	-0.44	0.085	-,736**	-,608*	-,634*	-0.214	-0.502	-0.133	-0.003	-0.076	0.037	-0.564	-0.4	0.325	-0.556	-0.113	-0.405	-0.411	-0.1	-0.324	0.192	0.086	0.203	-0.193	-0.485	-0.151	0.068	0.513	-,629*	-0.511	-0.503	-,583*	0.245	0.342	0.363	-0.074	-0.187	0.173	-0.1	0.354	-0.282	-0.025	-0.354	0.417
Immunoglobulin lambda variable 1-47 OS=Homo sapiens OX=9606 GN=IGLV1-47 PE=1 SV=2	-0.53	-0.06	,764**	-0.005	0.531	,768**	-0.252	,634*	,814**	,645*	0.092	0.378	0.204	-0.247	-0.086	-0.344	,672*	0.425	-0.32	,693*	,637*	0.45	-0.075	0.299	0.476	-0.381	-0.354	-0.437	0.215	0.447	-0.036	-0.22	-0.506	,845**	,854**	0.281	,712**	0.046	-0.077	0.005	0.018	0.062	-0.17	0.03	0.157	0.256	-0.184	,705*	-0.427
Immunoglobulin lambda variable 2-14 OS=Homo sapiens OX=9606 GN=IGLV2-14 PE=1 SV=2	-0.307	0.116	,747**	0.174	,632*	,750**	-0.046	,677*	,799**	,714**	0.26	0.423	0.382	-0.025	0.121	-0.11	,614*	,582*	-0.378	,700*	0.478	0.565	0.058	0.439	,620*	-0.208	-0.155	-0.247	0.238	0.389	0.128	-0.029	-0.398	,840**	,738**	0.192	,703*	0.156	0.036	0.093	0.224	0.243	0.006	0.205	0.068	0.428	0.027	,743**	-0.277
Immunoglobulin lambda variable 2-8 OS=Homo sapiens OX=9606 GN=IGLV2-8 PE=1 SV=2	-0.484	-0.069	,737**	-0.016	0.468	,752**	-0.236	0.573	,800**	,577*	0.14	0.374	0.217	-0.233	-0.084	-0.318	,587*	0.397	-0.372	,691*	0.57	0.443	-0.12	0.386	0.48	-0.329	-0.29	-0.37	0.177	0.348	-0.065	-0.221	-0.478	,790**	,832**	0.134	,657*	0.149	0.039	0.121	0.034	0.092	-0.151	0.003	0.154	0.238	-0.181	,690*	-0.381
Immunoglobulin lambda variable 3-10 OS=Homo sapiens OX=9606 GN=IGLV3-10 PE=3 SV=2	-0.185	0.272	0.543	0.303	,637*	,677*	0.113	,598*	,683*	,713**	0.174	0.296	0.525	0.092	0.244	0.02	0.568	,645*	-0.271	0.366	,625*	,626*	0.035	0.329	,618*	-0.087	-0.127	-0.178	0.384	0.472	0.293	0.167	-0.114	,756**	0.52	0.319	,669*	0.059	-0.068	0.011	0.306	0.22	0.209	0.378	0.029	0.466	0.144	,711**	-0.037
Immunoglobulin lambda variable 7-46 OS=Homo sapiens OX=9606 GN=IGLV7-46 PE=3 SV=4	0.526	,782**	0.196	,810**	,823**	0.313	,775**	0.576	0.46	,812**	0.518	0.208	,888**	,779**	,821**	,711**	0.159	,915**	-0.551	0.202	-0.14	,881**	0.533	0.447	,790**	0.524	0.512	0.454	0.532	0.345	,875**	,802**	0.271	0.539	-0.023	0.247	0.535	0.317	0.183	0.198	,874**	,638*	,687*	,765**	-0.374	,913**	,765**	,632*	0.465
Immunoglobulin lambda variable 8-61 OS=Homo sapiens OX=9606 GN=IGLV8-61 PE=3 SV=7	0.551	,846**	0.267	,843**	,758**	0.4	,791**	0.472	0.462	,730**	,629*	0.238	,977**	,759**	,833**	,690*	0.097	,941**	-0.548	0.223	-0.064	,716**	0.223	,671*	,764**	0.459	0.393	0.37	0.361	0.096	,785**	,804**	0.442	0.491	-0.019	0.047	0.457	,593*	0.463	0.515	,938**	,734**	,789**	,832**	-0.008	,902**	,801**	,734**	,585*
Immunoglobulin lambda-like polypeptide 5 OS=Homo sapiens OX=9606 GN=IGLL5 PE=2 SV=2	0.342	,775**	0.385	,795**	,837**	0.512	,636*	,633*	,576*	,846**	,623*	0.351	,905**	,645*	,757**	0.556	0.291	,968**	-0.407	0.293	0.175	,702*	0.311	,619*	,831**	0.228	0.194	0.144	0.312	0.217	,715**	,669*	0.175	,649*	0.151	0.307	0.562	0.457	0.307	0.342	,834**	,716**	,593*	,822**	0.003	,901**	,715**	,854**	0.312
Integrin alpha-IIb OS=Homo sapiens OX=9606 GN=ITGA2B PE=1 SV=3	0.077	0.423	0.431	0.447	,848**	0.467	0.332	,751**	0.561	,860**	0.194	0.318	0.507	0.344	0.418	0.269	0.554	,702*	-0.368	0.389	0.131	,592*	0.501	0.072	0.428	0.088	0.056	-0.016	0.483	,637*	,619*	0.407	-0.007	,705*	0.269	,748**	,698*	-0.117	-0.27	-0.236	0.461	0.286	0.318	0.465	-0.205	,606*	0.381	0.531	0.035
Inter-alpha-trypsin inhibitor heavy chain H4 OS=Homo sapiens OX=9606 GN=ITIH4 PE=1 SV=4	-0.237	-0.006	,707*	0.015	,816**	,663*	-0.046	,850**	,732**	,836**	-0.137	0.385	0.201	-0.059	0.007	-0.101	,845**	0.475	-0.513	,714**	0.164	0.558	0.383	-0.135	0.145	-0.047	-0.064	-0.157	,615*	,902**	0.351	0.03	-0.171	,860**	,605*	,731**	,894**	-0.417	-0.557	-0.483	0.098	-0.103	0.1	0.038	-0.237	0.272	-0.055	0.331	-0.187
Junction plakoglobin OS=Homo sapiens OX=9606 GN=JUP PE=1 SV=3	-0.5	0.003	,637*	0.043	0.358	,716**	-0.194	0.327	,650*	0.408	0.116	0.162	0.243	-0.219	-0.067	-0.335	0.395	0.333	-0.289	,582*	,667*	0.207	-0.312	0.407	0.356	-0.356	-0.343	-0.396	-0.03	0.124	-0.072	-0.175	-0.334	,660*	,767**	0.11	0.464	0.354	0.231	0.349	0.066	0.091	-0.16	0.008	0.466	0.23	-0.131	,790**	-0.301
Keratin_ type I cuticular Ha6 OS=Homo sapiens OX=9606 GN=KRT36 PE=1 SV=1	-,661*	-0.26	,787**	-0.233	0.541	,715**	-0.403	,599*	,655*	0.569	-0.341	0.224	-0.044	-0.439	-0.288	-0.511	,858**	0.249	-0.286	,793**	0.55	0.27	-0.132	-0.202	0.023	-0.397	-0.391	-0.48	0.301	,725**	-0.099	-0.347	-0.39	,802**	,877**	0.423	,733**	-0.515	-,628*	-0.525	-0.241	-0.327	-0.26	-0.187	0.133	0.009	-0.376	0.321	-0.45
Keratin_ type I cytoskeletal 10 OS=Homo sapiens OX=9606 GN=KRT10 PE=1 SV=6	-,607*	-0.271	,862**	-0.244	,592*	,729**	-0.381	,677*	,739**	,641*	-0.302	0.292	-0.046	-0.424	-0.29	-0.498	,881**	0.265	-0.44	,907**	0.392	0.337	-0.086	-0.156	0.026	-0.343	-0.346	-0.437	0.383	,758**	-0.064	-0.331	-0.378	,848**	,902**	0.404	,816**	-0.448	-0.567	-0.46	-0.199	-0.302	-0.203	-0.214	0.089	0.032	-0.374	0.313	-0.417
Keratin_ type I cytoskeletal 12 OS=Homo sapiens OX=9606 GN=KRT12 PE=1 SV=1	0.245	,733**	0.381	,734**	,820**	0.409	,607*	0.468	0.418	,728**	0.391	0.091	,767**	0.573	,698*	0.444	0.214	,870**	-0.561	0.522	-0.072	0.536	0.106	0.353	0.535	0.246	0.223	0.156	0.231	0.225	,657*	,627*	0.226	0.57	0.223	0.134	0.489	0.263	0.104	0.172	,752**	0.536	0.497	,665*	0.148	,845**	,663*	,658*	0.323
Keratin_ type I cytoskeletal 13 OS=Homo sapiens OX=9606 GN=KRT13 PE=1 SV=4	-0.482	-0.201	,682*	-0.16	0.211	,731**	-0.352	0.26	0.499	0.203	0.074	0.265	0.057	-0.337	-0.243	-0.377	0.476	0.126	0.006	0.529	,714**	-0.178	-0.256	0.362	0.051	-0.445	-0.378	-0.422	-0.294	-0.03	-0.222	-0.344	-0.269	0.515	,677*	0.226	0.268	0.275	0.2	0.28	-0.126	-0.016	-0.27	-0.118	0.552	-0.044	-0.24	,620*	-0.383
Keratin_ type I cytoskeletal 14 OS=Homo sapiens OX=9606 GN=KRT14 PE=1 SV=4	-,705*	-0.34	,579*	-0.333	0.209	,585*	-0.511	0.248	0.357	0.185	-0.387	0.08	-0.165	-0.544	-0.397	-,582*	,643*	0.022	0.064	0.511	,717**	-0.114	-0.385	-0.205	-0.165	-0.516	-0.508	-0.557	-0.044	0.385	-0.33	-0.469	-0.314	0.497	,718**	0.247	0.369	-0.451	-0.511	-0.417	-0.398	-0.392	-0.38	-0.253	0.398	-0.212	-0.451	0.205	-0.457
Keratin_ type I cytoskeletal 16 OS=Homo sapiens OX=9606 GN=KRT16 PE=1 SV=4	-0.188	0.276	,702*	0.288	,823**	,818**	0.143	,708*	,793**	,824**	0.109	0.309	0.564	0.098	0.241	0.018	,665*	,716**	-0.542	,643*	0.442	,654*	0.059	0.285	0.481	-0.016	-0.059	-0.133	0.481	,612*	0.392	0.202	-0.039	,897**	,642*	0.386	,830**	0.037	-0.125	-0.004	0.361	0.167	0.276	0.302	0.083	0.512	0.151	,712**	0.006
Keratin_ type I cytoskeletal 17 OS=Homo sapiens OX=9606 GN=KRT17 PE=1 SV=2	-0.059	0.169	-0.137	0.178	-0.136	0.086	0.065	-0.302	-0.171	-0.226	0.11	-0.202	0.219	0.083	0.143	0.075	-0.207	0.085	0.344	-0.245	0.475	-0.13	-0.239	0.234	0.209	-0.065	-0.009	-0.005	-0.349	-0.344	-0.065	0.051	0.017	-0.095	-0.024	-0.241	-0.284	0.233	0.244	0.248	0.078	0.134	-0.049	0.181	0.305	0.092	0.126	0.278	0.02
Keratin_ type I cytoskeletal 18 OS=Homo sapiens OX=9606 GN=KRT18 PE=1 SV=2	,665*	0.573	-,630*	,594*	-0.03	-0.518	,697*	-0.385	-0.562	-0.192	0.243	-0.435	0.388	,744**	,656*	,748**	-,639*	0.202	0.122	-0.491	-0.465	0.157	0.41	0.027	0.26	,634*	,738**	,729**	-0.079	-0.316	0.521	,660*	0.361	-0.434	-,676*	-0.283	-0.475	0.16	0.191	0.092	0.514	0.368	0.347	0.455	-0.385	0.437	,672*	-0.087	0.496
Keratin_ type I cytoskeletal 19 OS=Homo sapiens OX=9606 GN=KRT19 PE=1 SV=4	,756**	0.343	-0.353	0.338	0.031	-0.27	,673*	-0.303	-0.266	-0.089	-0.011	-0.416	0.39	,590*	0.422	,634*	-0.46	0.094	-0.421	-0.285	-,613*	0.335	0.264	0.048	-0.026	,936**	,907**	,946**	0.39	-0.068	,613*	,654*	,818**	-0.285	-0.555	-0.321	-0.176	0.302	0.31	0.336	0.479	0.07	,670*	0.168	-0.437	0.222	0.44	-0.162	,863**
Keratin_ type I cytoskeletal 20 OS=Homo sapiens OX=9606 GN=KRT20 PE=1 SV=1	0.05	-0.111	0.182	-0.101	0.369	0.251	-0.024	0.454	0.206	0.309	-0.102	0.29	-0.02	0.033	-0.057	0.1	0.438	0.065	-0.066	0.109	-0.025	0.007	,631*	-0.25	-0.283	0.063	0.103	0.055	0.222	0.477	0.309	0.037	0.037	0.269	0.031	,889**	0.298	-0.363	-0.419	-0.43	-0.042	-0.126	0.01	-0.07	-0.371	-0.052	-0.004	-0.031	-0.11
Keratin_ type I cytoskeletal 9 OS=Homo sapiens OX=9606 GN=KRT9 PE=1 SV=3	-,763**	-0.384	,766**	-0.357	0.406	,670*	-0.528	0.546	,700*	0.501	-0.362	0.223	-0.173	-,576*	-0.431	-,662*	,788**	0.11	-0.339	,778**	0.541	0.243	-0.229	-0.18	-0.004	-0.484	-0.505	-,578*	0.305	,676*	-0.234	-0.475	-0.497	,764**	,930**	0.366	,727**	-0.406	-0.512	-0.395	-0.343	-0.381	-0.356	-0.334	0.173	-0.093	-0.523	0.313	-0.531
Keratin_ type II cuticular Hb5 OS=Homo sapiens OX=9606 GN=KRT85 PE=1 SV=1	,875**	,891**	-0.251	,852**	0.396	-0.122	,918**	0.145	-0.007	0.354	,683*	0.134	,841**	,907**	,899**	,906**	-0.322	,698*	-0.306	-0.267	-0.456	0.489	0.282	0.555	,588*	,618*	0.532	0.562	0.221	-0.204	,743**	,905**	,633*	-0.046	-0.568	-0.161	0.027	0.559	0.519	0.493	,918**	,789**	,863**	,868**	-0.178	,756**	,917**	0.283	,777**
Keratin_ type II cuticular Hb6 OS=Homo sapiens OX=9606 GN=KRT86 PE=1 SV=1	0.495	,687*	-0.089	,680*	0.255	0.084	0.522	0.287	0.205	0.31	,996**	0.524	,682*	,628*	,686*	,625*	-0.214	,630*	0.003	-0.191	-0.031	0.265	0.233	,894**	,800**	0.056	0.073	0.07	-0.225	-0.462	0.325	0.486	-0.004	0.072	-0.261	-0.074	-0.006	,771**	,746**	,665*	,699*	,972**	0.393	,783**	0.038	,653*	,706*	,579*	0.181
Keratin_ type II cytoskeletal 1 OS=Homo sapiens OX=9606 GN=KRT1 PE=1 SV=6	-,782**	-0.368	,823**	-0.343	0.423	,711**	-0.537	0.538	,682*	0.49	-0.346	0.23	-0.163	-,583*	-0.421	-,671*	,819**	0.133	-0.296	,840**	,576*	0.156	-0.29	-0.16	-0.037	-0.531	-0.54	-,616*	0.205	,622*	-0.261	-0.489	-0.481	,772**	,961**	0.346	,699*	-0.407	-0.515	-0.398	-0.342	-0.364	-0.373	-0.306	0.284	-0.091	-0.503	0.336	-0.545
Keratin_ type II cytoskeletal 1b OS=Homo sapiens OX=9606 GN=KRT77 PE=1 SV=3	0.219	0.512	0.496	0.518	,860**	,601*	0.388	,890**	,749**	,928**	0.556	,656*	,700*	0.427	0.514	0.397	0.543	,854**	-0.436	0.372	0.133	,720**	0.473	0.516	,705*	0.08	0.036	-0.024	0.464	0.463	,581*	0.436	-0.02	,755**	0.254	0.552	,761**	0.222	0.089	0.108	,614*	,580*	0.477	,619*	-0.188	,694*	0.472	,675*	0.092
Keratin_ type II cytoskeletal 2 epidermal OS=Homo sapiens OX=9606 GN=KRT2 PE=1 SV=2	-,626*	-0.195	,892**	-0.156	,581*	,749**	-0.349	,590*	,683*	,598*	-0.237	0.219	0.004	-0.385	-0.228	-0.488	,825**	0.304	-0.347	,938**	0.487	0.222	-0.174	-0.075	0.062	-0.397	-0.371	-0.466	0.192	,597*	-0.078	-0.309	-0.378	,832**	,925**	0.345	,714**	-0.326	-0.453	-0.346	-0.147	-0.226	-0.241	-0.141	0.28	0.097	-0.3	0.445	-0.432
Keratin_ type II cytoskeletal 3 OS=Homo sapiens OX=9606 GN=KRT3 PE=1 SV=3	0.152	0.356	,654*	0.389	,960**	,664*	0.381	,770**	,668*	,889**	0.118	0.278	,585*	0.364	0.399	0.313	,630*	,740**	-,660*	,695*	-0.023	,701*	0.496	0.149	0.354	0.324	0.345	0.247	,591*	,696*	,694*	0.432	0.153	,826**	0.411	0.533	,798**	-0.053	-0.212	-0.14	0.514	0.194	0.439	0.34	-0.249	,600*	0.353	0.53	0.185
Keratin_ type II cytoskeletal 4 OS=Homo sapiens OX=9606 GN=KRT4 PE=1 SV=4	-,681*	-0.225	,760**	-0.192	0.531	,712**	-0.407	,650*	,744**	,622*	-0.21	0.305	-0.023	-0.429	-0.271	-0.523	,811**	0.269	-0.309	,738**	,592*	0.3	-0.1	-0.086	0.132	-0.472	-0.485	-0.567	0.285	,674*	-0.097	-0.345	-0.491	,827**	,887**	0.515	,760**	-0.346	-0.475	-0.373	-0.199	-0.215	-0.289	-0.151	0.145	0.064	-0.357	0.457	-0.512
Keratin_ type II cytoskeletal 5 OS=Homo sapiens OX=9606 GN=KRT5 PE=1 SV=3	-,588*	-0.134	,820**	-0.107	,635*	,805**	-0.297	,651*	,723**	,642*	-0.197	0.281	0.114	-0.325	-0.165	-0.402	,844**	0.384	-0.346	,818**	0.571	0.317	-0.102	-0.042	0.128	-0.356	-0.342	-0.438	0.269	,668*	-0.001	-0.243	-0.346	,864**	,881**	0.438	,761**	-0.359	-0.493	-0.383	-0.099	-0.181	-0.175	-0.067	0.176	0.137	-0.248	0.475	-0.392
Keratin_ type II cytoskeletal 6A OS=Homo sapiens OX=9606 GN=KRT6A PE=1 SV=3	-,674*	-0.288	,818**	-0.271	0.461	,824**	-0.46	,592*	,744**	0.524	-0.213	0.354	0.009	-0.493	-0.335	-0.541	,838**	0.245	-0.24	,715**	,706*	0.254	-0.236	0.034	0.118	-0.472	-0.491	-0.557	0.248	,592*	-0.196	-0.408	-0.397	,809**	,897**	0.344	,727**	-0.279	-0.378	-0.264	-0.24	-0.248	-0.228	-0.18	0.259	-0.034	-0.422	0.436	-0.453
Keratin_ type II cytoskeletal 6B OS=Homo sapiens OX=9606 GN=KRT6B PE=1 SV=5	-0.495	-0.076	,780**	-0.072	0.564	,764**	-0.238	0.514	,602*	0.51	-0.147	0.236	0.158	-0.276	-0.115	-0.336	,720**	0.381	-0.323	,814**	0.467	0.214	-0.243	0.045	0.091	-0.308	-0.296	-0.378	0.15	0.486	-0.044	-0.206	-0.221	,746**	,796**	0.188	,634*	-0.251	-0.359	-0.249	-0.045	-0.129	-0.094	-0.032	0.335	0.136	-0.184	0.411	-0.279
Keratin_ type II cytoskeletal 7 OS=Homo sapiens OX=9606 GN=KRT7 PE=1 SV=5	-0.251	-0.14	,920**	-0.13	,734**	,844**	-0.143	,763**	,784**	,710**	-0.126	0.435	0.174	-0.185	-0.135	-0.2	,874**	0.384	-,586*	,904**	0.178	0.345	0.135	0.059	-0.033	-0.066	-0.078	-0.155	0.446	,693*	0.202	-0.095	-0.019	,853**	,716**	0.513	,840**	-0.178	-0.303	-0.188	0.044	-0.152	0.128	-0.1	0.058	0.116	-0.163	0.362	-0.121
Keratin_ type II cytoskeletal 75 OS=Homo sapiens OX=9606 GN=KRT75 PE=1 SV=2	-0.456	-0.173	,809**	-0.129	,672*	,790**	-0.252	,810**	,869**	,759**	-0.096	0.44	0.13	-0.258	-0.158	-0.308	,856**	0.389	-0.502	,780**	0.414	0.545	0.175	0.048	0.248	-0.218	-0.199	-0.298	0.491	,777**	0.105	-0.198	-0.392	,915**	,829**	0.534	,885**	-0.268	-0.399	-0.311	-0.044	-0.122	-0.094	-0.098	-0.151	0.162	-0.248	0.472	-0.366
Keratin_ type II cytoskeletal 8 OS=Homo sapiens OX=9606 GN=KRT8 PE=1 SV=7	0.522	,909**	0.078	,889**	0.566	0.168	,780**	0.234	0.202	0.539	,600*	0.073	,892**	,739**	,849**	,645*	-0.088	,851**	-0.279	0.028	-0.028	0.531	0.017	,586*	,754**	0.335	0.232	0.242	0.182	-0.097	,650*	,790**	0.441	0.272	-0.17	-0.12	0.231	,579*	0.482	0.514	,894**	,741**	,734**	,901**	0.219	,876**	,824**	,635*	,579*
Mannan-binding lectin serine protease 1 OS=Homo sapiens OX=9606 GN=MASP1 PE=1 SV=3	,606*	,970**	-0.152	,970**	0.514	-0.031	,830**	0.238	0.055	0.47	,778**	0.139	,848**	,880**	,959**	,801**	-0.235	,832**	-0.129	-0.12	-0.177	0.442	0.308	0.563	,789**	0.317	0.314	0.29	-0.018	-0.214	,683*	,822**	0.236	0.126	-0.334	0.007	0.054	0.508	0.427	0.374	,912**	,907**	0.574	,969**	-0.024	,929**	,958**	0.566	0.423
Myosin light polypeptide 6 OS=Homo sapiens OX=9606 GN=MYL6 PE=1 SV=2	-0.395	-0.079	,694*	-0.063	,577*	,650*	-0.155	,627*	,779**	,682*	-0.153	0.253	0.181	-0.229	-0.104	-0.306	,667*	0.387	-,603*	,705*	0.303	,654*	-0.087	0.055	0.319	-0.116	-0.184	-0.244	,613*	,717**	0.087	-0.108	-0.239	,806**	,745**	0.18	,847**	-0.166	-0.282	-0.16	0.03	-0.136	0.066	-0.062	-0.034	0.21	-0.224	0.399	-0.158
Myosin regulatory light chain 12B OS=Homo sapiens OX=9606 GN=MYL12B PE=1 SV=2	0.154	0.418	-0.406	0.432	-0.265	-0.402	0.174	-0.242	-0.401	-0.226	,607*	0.077	0.13	0.302	0.389	0.266	-0.435	0.136	,716**	-0.476	0.148	-0.292	-0.045	0.366	0.49	-0.312	-0.242	-0.223	-,684*	-,705*	-0.149	0.127	-0.285	-0.38	-0.387	-0.248	-0.536	0.337	0.399	0.247	0.217	,619*	-0.132	0.544	0.288	0.286	0.422	0.182	-0.169
NFX1-type zinc finger-containing protein 1 OS=Homo sapiens OX=9606 GN=ZNFX1 PE=2 SV=2	-0.247	-0.142	,897**	-0.105	,693*	,897**	-0.166	,793**	,826**	,696*	0.048	0.549	0.207	-0.151	-0.12	-0.154	,848**	0.384	-0.433	,783**	0.35	0.293	0.289	0.232	0.082	-0.137	-0.097	-0.18	0.302	0.565	0.2	-0.119	-0.144	,858**	,698*	,667*	,771**	0.001	-0.124	-0.04	0.059	-0.025	0.042	-0.058	0.024	0.131	-0.131	0.538	-0.236
NXPE family member 1 OS=Homo sapiens OX=9606 GN=NXPE1 PE=2 SV=2	,617*	,584*	0.105	0.555	0.518	0.228	,602*	0.369	0.182	0.417	0.556	0.357	,638*	,631*	,593*	,662*	0.061	,576*	-0.247	0.031	-0.255	0.169	0.418	0.46	0.223	0.36	0.332	0.327	0.067	-0.061	,635*	,615*	0.499	0.177	-0.281	0.356	0.168	0.425	0.355	0.349	,668*	,584*	,613*	,599*	-0.022	0.515	,669*	0.351	0.461
Oncoprotein-induced transcript 3 protein OS=Homo sapiens OX=9606 GN=OIT3 PE=1 SV=2	-0.418	-0.252	,736**	-0.253	0.368	,781**	-0.324	0.441	,586*	0.384	-0.234	0.298	0.093	-0.388	-0.285	-0.372	,765**	0.199	-0.155	0.514	,671*	0.159	-0.27	0.08	-0.013	-0.252	-0.304	-0.327	0.248	0.463	-0.114	-0.278	0	,633*	,650*	0.241	0.571	-0.204	-0.269	-0.15	-0.18	-0.27	0.012	-0.116	0.268	-0.124	-0.338	0.313	-0.141
Platelet basic protein OS=Homo sapiens OX=9606 GN=PPBP PE=1 SV=3	0.052	0.088	-0.275	0.11	-0.354	-0.319	-0.072	-0.187	-0.323	-0.273	0.41	0.165	-0.115	0.055	0.072	0.069	-0.268	-0.107	,775**	-0.458	0.194	-0.351	0.077	0.255	0.297	-0.368	-0.309	-0.274	-0.546	-0.551	-0.275	-0.101	-0.337	-0.339	-0.32	-0.062	-0.449	0.274	0.363	0.218	-0.025	0.352	-0.214	0.243	0.23	0.005	0.119	0.054	-0.287
POTE ankyrin domain family member F OS=Homo sapiens OX=9606 GN=POTEF PE=1 SV=2	-0.35	0.041	0.395	0.026	-0.047	0.328	-0.206	-0.093	0.15	-0.017	0.137	0.047	0.062	-0.26	-0.097	-0.348	0.118	0.095	0.192	0.261	0.563	-0.338	-,728**	0.37	0.108	-0.504	-,579*	-0.541	-0.442	-0.379	-0.354	-0.214	-0.053	0.155	0.366	-0.253	-0.018	0.422	0.394	0.472	-0.021	0.12	-0.101	0.113	,952**	0.02	-0.087	0.454	-0.14
Pregnancy zone protein OS=Homo sapiens OX=9606 GN=PZP PE=1 SV=4	0.348	0.309	-0.425	0.277	-0.358	-0.337	0.283	-0.512	-0.507	-0.388	0.151	-0.258	0.19	0.249	0.258	0.278	-0.429	-0.028	0.516	-,648*	0.171	-0.287	-0.333	0.169	0.067	0.118	0.033	0.135	-0.322	-0.562	-0.004	0.267	0.494	-0.503	-0.553	-0.385	-0.545	0.281	0.353	0.325	0.174	0.203	0.284	0.381	0.325	0.015	0.301	-0.06	0.433
Properdin OS=Homo sapiens OX=9606 GN=CFP PE=1 SV=2	0.152	0.396	0.531	0.417	,894**	0.517	0.355	,743**	0.515	,820**	0.182	0.325	0.494	0.373	0.415	0.321	,585*	,689*	-0.423	0.559	-0.033	0.464	0.536	0.066	0.262	0.164	0.18	0.092	0.387	,585*	,643*	0.412	0.095	,693*	0.274	,707*	,656*	-0.126	-0.275	-0.243	0.474	0.263	0.342	0.415	-0.155	0.572	0.41	0.459	0.08
Protein S100-A9 OS=Homo sapiens OX=9606 GN=S100A9 PE=1 SV=1	-0.039	0.39	0.569	0.407	0.561	,626*	0.176	,583*	,706*	,635*	,638*	0.537	,580*	0.206	0.356	0.128	0.325	,695*	-0.38	0.528	0.287	0.457	-0.042	,778**	,740**	-0.172	-0.165	-0.22	0.031	0.005	0.177	0.166	-0.234	,647*	0.48	-0.001	0.524	0.575	0.469	0.509	0.483	,611*	0.207	0.461	0.271	,586*	0.306	,820**	-0.084
Prothrombin OS=Homo sapiens OX=9606 GN=F2 PE=1 SV=2	0.025	0.173	,679*	0.179	,891**	,657*	0.165	,876**	,704*	,883**	0.031	0.46	0.381	0.15	0.188	0.13	,793**	,599*	-0.539	,637*	0.042	0.561	0.468	0.015	0.179	0.108	0.066	-0.009	,616*	,802**	0.527	0.238	0.077	,814**	0.42	,751**	,861**	-0.245	-0.386	-0.319	0.303	0.071	0.342	0.228	-0.221	0.386	0.16	0.368	0.037
Putative uncharacterized protein MYH16 OS=Homo sapiens OX=9606 GN=MYH16 PE=1 SV=2	0.504	0.533	-0.09	0.518	0.19	0.066	0.409	0.348	0.207	0.26	,971**	,668*	0.552	0.537	0.558	,588*	-0.144	0.514	0.045	-0.217	-0.108	0.209	0.326	,848**	,684*	0.029	0.056	0.054	-0.202	-0.418	0.237	0.369	-0.044	0.027	-0.299	-0.018	-0.002	,659*	,666*	0.561	0.571	,900**	0.348	,668*	-0.088	0.492	,592*	0.405	0.114
Serine/threonine-protein kinase TAO3 OS=Homo sapiens OX=9606 GN=TAOK3 PE=1 SV=2	,655*	,892**	-0.043	,910**	,632*	0.084	,856**	0.379	0.23	,602*	,711**	0.18	,896**	,897**	,937**	,841**	-0.124	,874**	-0.385	0.014	-0.275	,732**	0.477	0.568	,853**	0.519	0.541	0.494	0.271	0.015	,794**	,847**	0.247	0.278	-0.237	-0.012	0.251	0.457	0.368	0.329	,934**	,825**	,661*	,871**	-0.325	,943**	,901**	0.552	0.487
Serotransferrin OS=Homo sapiens OX=9606 GN=TF PE=1 SV=3	-0.138	0.109	,880**	0.126	,892**	,838**	0.051	,904**	,872**	,914**	0.073	0.514	0.404	0.023	0.116	-0.018	,873**	,642*	-,619*	,841**	0.21	,612*	0.239	0.194	0.305	-0.009	-0.035	-0.121	0.559	,746**	0.373	0.105	-0.05	,950**	,669*	0.525	,943**	-0.124	-0.271	-0.176	0.266	0.085	0.268	0.183	-0.065	0.386	0.056	0.527	-0.054
SH3 domain-binding glutamic acid-rich-like protein 3 OS=Homo sapiens OX=9606 GN=SH3BGRL3 PE=1 SV=1	-0.32	-0.127	-0.134	-0.122	-0.462	-0.133	-0.328	-0.378	-0.339	-0.418	-0.016	-0.093	-0.237	-0.297	-0.196	-0.3	-0.089	-0.246	,825**	-0.369	,653*	-0.539	-0.489	0.016	0.003	-0.533	-0.529	-0.477	-,604*	-0.463	-0.526	-0.34	-0.208	-0.294	-0.041	-0.204	-0.454	-0.03	0.046	-0.002	-0.327	-0.038	-0.365	0.046	0.538	-0.271	-0.182	0.007	-0.297
Thymosin beta-4 OS=Homo sapiens OX=9606 GN=TMSB4X PE=1 SV=2	-0.294	-0.088	-0.007	-0.081	-0.394	0.055	-0.332	-0.205	-0.116	-0.311	0.275	0.196	-0.106	-0.264	-0.153	-0.251	-0.035	-0.124	,747**	-0.295	,723**	-0.493	-0.448	0.36	0.179	-,609*	-,587*	-0.543	-,681*	-0.576	-0.539	-0.357	-0.304	-0.171	0.048	-0.178	-0.365	0.253	0.318	0.265	-0.228	0.189	-0.339	0.126	0.575	-0.194	-0.131	0.231	-0.36
Transthyretin OS=Homo sapiens OX=9606 GN=TTR PE=1 SV=1	,795**	,943**	-0.235	,913**	0.383	-0.102	,903**	0.101	-0.022	0.347	,718**	0.09	,868**	,896**	,928**	,864**	-0.334	,736**	-0.197	-0.277	-0.292	0.436	0.185	,598*	,667*	0.512	0.43	0.46	0.103	-0.284	,699*	,891**	0.571	-0.03	-0.518	-0.177	-0.017	,612*	0.564	0.538	,928**	,837**	,802**	,936**	-0.029	,806**	,941**	0.406	,717**
Tropomyosin alpha-3 chain OS=Homo sapiens OX=9606 GN=TPM3 PE=1 SV=2	0.494	0.49	-0.166	0.47	0.091	-0.022	0.363	0.277	0.115	0.166	,950**	,651*	0.472	0.499	0.513	0.561	-0.194	0.429	0.149	-0.3	-0.118	0.117	0.302	,800**	,627*	-0.013	0.013	0.022	-0.269	-0.478	0.163	0.32	-0.064	-0.071	-0.362	-0.044	-0.092	,619*	,647*	0.525	0.504	,872**	0.296	,637*	-0.077	0.418	0.556	0.316	0.083
Tropomyosin alpha-4 chain OS=Homo sapiens OX=9606 GN=TPM4 PE=1 SV=3	0.543	0.293	-0.082	0.28	0.232	-0.007	0.322	0.401	0.065	0.276	0.494	0.553	0.301	0.422	0.343	0.531	0.126	0.293	0.213	-0.342	-0.141	0.142	,647*	0.294	0.263	0.163	0.141	0.162	0.123	0.018	0.37	0.344	0.195	0.004	-0.453	0.49	0.078	0.135	0.155	0.049	0.343	0.451	0.404	0.467	-0.34	0.219	0.408	0.038	0.184
WD repeat-containing protein 48 OS=Homo sapiens OX=9606 GN=WDR48 PE=1 SV=1	-,672*	-0.31	,785**	-0.283	0.536	,696*	-0.446	,673*	,727**	,609*	-0.308	0.311	-0.099	-0.473	-0.336	-0.543	,865**	0.215	-0.353	,801**	0.474	0.313	-0.056	-0.191	0.033	-0.425	-0.43	-0.519	0.365	,769**	-0.113	-0.386	-0.475	,822**	,888**	0.495	,795**	-0.485	-,600*	-0.502	-0.264	-0.317	-0.286	-0.242	0.057	-0.01	-0.424	0.307	-0.509
Vitamin D-binding protein OS=Homo sapiens OX=9606 GN=GC PE=1 SV=1	-0.032	0.293	,779**	0.32	,954**	,750**	0.234	,858**	,817**	,957**	0.142	0.393	0.536	0.206	0.305	0.13	,738**	,757**	-,686*	,807**	0.115	,728**	0.297	0.216	0.439	0.117	0.103	0.008	,584*	,717**	0.525	0.284	-0.011	,931**	,594*	0.464	,911**	-0.052	-0.218	-0.129	0.434	0.201	0.348	0.318	-0.121	0.574	0.234	,601*	0.046
Vitamin K-dependent protein S OS=Homo sapiens OX=9606 GN=PROS1 PE=1 SV=1	,707*	0.497	0.029	0.474	0.473	0.06	,746**	0.134	0.132	0.402	0.023	-0.179	,621*	,616*	0.533	,619*	-0.047	0.463	-,698*	0.052	-0.513	,676*	0.251	0.112	0.184	,887**	,761**	,788**	,740**	0.32	,795**	,766**	,862**	0.155	-0.294	-0.109	0.318	0.221	0.157	0.24	,658*	0.146	,903**	0.372	-0.36	0.468	0.512	0.065	,914**
Vitronectin OS=Homo sapiens OX=9606 GN=VTN PE=1 SV=1	-0.416	-0.221	,830**	-0.21	,707*	,786**	-0.262	,814**	,827**	,744**	-0.222	0.427	0.057	-0.296	-0.232	-0.33	,894**	0.316	-0.566	,821**	0.253	0.426	0.197	-0.096	-0.006	-0.186	-0.22	-0.302	0.561	,861**	0.149	-0.189	-0.232	,889**	,770**	,682*	,921**	-0.329	-0.464	-0.35	-0.075	-0.243	-0.017	-0.191	-0.061	0.076	-0.287	0.333	-0.293
Zinc-alpha-2-glycoprotein OS=Homo sapiens OX=9606 GN=AZGP1 PE=1 SV=2	-0.466	-0.214	,931**	-0.188	,621*	,805**	-0.287	,649*	,727**	,612*	-0.198	0.324	0.06	-0.325	-0.217	-0.377	,849**	0.318	-0.468	,967**	0.324	0.285	-0.074	0.007	0.02	-0.238	-0.213	-0.303	0.298	,621*	-0.006	-0.255	-0.232	,835**	,859**	0.304	,762**	-0.267	-0.379	-0.271	-0.09	-0.215	-0.086	-0.163	0.174	0.071	-0.277	0.367	-0.297
* Correlation is significant at the 0.05 level (2-tailed).
** Correlation is significant at the 0.01 level (2-tailed).
[truncated: 88 more columns]
